# Supplementary material for: TEAD2 initiates ground-state pluripotency by mediating chromatin looping
Source: EMBO J. 2024 Apr 11;43(10):3. doi: 10.1038/s44318-024-00086-5 (PMC11099042; doi:10.1038/s44318-024-00086-5)
Supplement: Supplementary file 2 — Table EV1 [file 44318_2024_86_MOESM2_ESM.xlsx]

## Sheet: Sheet1
Table EV1. Primers used for plasmid construction.
Generation of Tead2-knockout SL-ESC lines
Fragment		Forward primer (5'-3')		Reverse primer (5'-3')	Accession
pMD18-T-Tead2-knockout-donor(P1)		CTGCAGGTCGACGATATGTCCGTCTGTCTTGCCTG		N/A	N/A
pMD18-T-Tead2-knockout-donor(P2)		N/A		TACCCGGTACTCGACCTCAGCAGAACTTCCTGCCA	N/A
pMD18-T-Tead2-knockout-donor(P3)		TATCATGTCTGTCGTAGGGTAAAGGCAGGTGGGA		N/A	N/A
pMD18-T-Tead2-knockout-donor(P4)		N/A		GGATCCTCTAGAGATAGCCTCTAGTTCTGCAACCG	N/A
pMD18-T-Tead2-knockout-donor(P5)		CAGGAAGTTCTGCTGGTCGAGTACCGGGTA		N/A	N/A
pMD18-T-Tead2-knockout-donor(P6)		N/A		TGCTTGATGAGCAGGACGACAGACATGATA	N/A
pX330-sgRNA-Tead2-Knockout		CACCGCAGAAATCAGACCGACAAGA		AAACTCTTGTCGGTCTGATTTCTGC	NM_001285498.2
Generation of Tead2-knockin-FLAG-AviTag 2iL- and SL-ESC lines
Fragment		Forward primer (5'-3')		Reverse primer (5'-3')	Accession
ATG-FLAG-AviTag		ATGGATTACAAGGATGACGACGATAAGGAATTCTCCGGCCTGAACGACATCTTCGAGGCTCAGAAAATCGAATGGCACGAA		N/A
pX459-sgRNA-Tead2-knockin-FLAG-AviTag		CACCGCTGCTGATCTTCATCTCTGC		AAACGCAGAGATGAAGATCAGCAGC	NM_001285498.2
Generation 2iL-ESC lines with TEAD2 motifs mutation in the B4galt6 promoter region
					Accession
pX459-TEAD2-motif(B4galt6_promoter)-sgRNA		Forward primer (5'-3')		CACCGCCGGGGCCCGGCGCGGAATG	NM_019737.2
		Reverse primer (5'-3')		AAACCATTCCGCGCCGGGCCCCGGC
