# Supplementary material for: TEAD2 initiates ground-state pluripotency by mediating chromatin looping
Source: EMBO J. 2024 Apr 11;43(10):3. doi: 10.1038/s44318-024-00086-5 (PMC11099042; doi:10.1038/s44318-024-00086-5)
Supplement: Supplementary file 3 — Table EV2 [file 44318_2024_86_MOESM3_ESM.xlsx]

## Sheet: Sheet1
Table EV2. Primers used for PCR verification of corrected Tead2 knockout mESC Lines.
Primers	Forward primer (5'-3')				Reverse primer (5'-3')
P7	CTGCAGGTCGACGATATGTCCGTCTGTCTTGCCTG				N/A
P8	N/A				TACCCGGTACTCGACCTCAGCAGAACTTCCTGCCA
P9	TATCATGTCTGTCGTAGGGTAAAGGCAGGTGGGA				N/A
P10	N/A				GGATCCTCTAGAGATAGCCTCTAGTTCTGCAACCG
F	GGCTGGGCTTGAGATCTTTGT				N/A
R1	N/A				CTTTCGCGTTCTCGTCTTCC
R2	N/A				TACCCGCTTCCATTGCTCAG
