# Supplementary material for: TEAD2 initiates ground-state pluripotency by mediating chromatin looping
Source: EMBO J. 2024 Apr 11;43(10):3. doi: 10.1038/s44318-024-00086-5 (PMC11099042; doi:10.1038/s44318-024-00086-5)
Supplement: Supplementary file 4 — Table EV3 [file 44318_2024_86_MOESM4_ESM.xlsx]

## Sheet: Sheet1
Table EV3. Primers Used for Tead2 CDS Amplification.
Fragment		Forward primer (5'-3')						Reverse primer (5'-3')					Accession
Tead2 cDNA Full length for pSin-FLBio-Tead2		GATGACGACGATAAGTCCGGCCTGAACGACATCTTCGAGGCTCAGAAAATCGAATGGCACGAAATGGGGGATCCCCGGACT						TCATATGGCTAGCGAATTTCAGTCCCTGACCAGGCG					NM_001285498.2
