# Supplementary material for: TEAD2 initiates ground-state pluripotency by mediating chromatin looping
Source: EMBO J. 2024 Apr 11;43(10):3. doi: 10.1038/s44318-024-00086-5 (PMC11099042; doi:10.1038/s44318-024-00086-5)
Supplement: Supplementary file 5 — Table EV4 [file 44318_2024_86_MOESM5_ESM.xlsx]

## Sheet: Sheet1
Table EV4. siRNA oligos.
Application	Species	Gene	Gene ID	Target Site	Forward primer (5'-3')				Reverse primer (5'-3')
siRNA Transfection	Mus musculus	Nr5a2	26424	Nr5a2-842	CCUCUGCAAUUCAGAACAUTT				AUGUUCUGAAUUGCAGAGGTT
				Nr5a2-1049	GCUCACCUGAGUCAAUGAUTT				AUCAUUGACUCAGGUGAGCTT
				Nr5a2-1358	GGAGUGAGCUCUUGAUUCUTT				AGAAUCAAGAGCUCACUCCTT
siRNA Transfection	Mus musculus	Tead2	21677	Tead2-710	UGACCUACCAGGGUACGAGTT				CUCGUACCCUGGUAGGUCATT
				Tead2-1828	CUUACUGACUGCCUUGUAATT				UUACAAGGCAGUCAGUAAGTT
				Tead2-2010	GGGAUGUAAUCUUAUCUCATT				UGAGAUAAGAUUACAUCCCTT
siRNA Transfection	Mus musculus	Esrrb	26380	Esrrb-561	GAGGACUGUACUAGUGGUATT				UACCACUAGUACAGUCCUCTT
				Esrrb-718	GAACCAUUCAAGGCAACAUTT				AUGUUGCCUUGAAUGGUUCTT
				Esrrb-1231	CAUACGCCGAGGACUAUAUTT				AUAUAGUCCUCGGCGUAUGTT
siRNA Transfection	Mus musculus	Tfcp2l1	81879	Tfcp2l1-174	GCCCAUCUUCAAGCAGGAATT				UUCCUGCUUGAAGAUGGGCTT
				Tfcp2l1-423	GCAGUACACAGAGUACCAATT				UUGGUACUCUGUGUACUGCTT
				Tfcp2l1-1187	GCAGGAAUGUGAGGCCAAATT				UUUGGCCUCACAUUCCUGCTT
siRNA Transfection	Mus musculus	Tead4	21679	Tead4-1262	CCGACACAUACAACAAACATT				UGUUUGUUGUAUGUGUCGGTT
				Tead4-1444	GCAGACCUCAAUACCAACATT				UGUUGGUAUUGAGGUCUGCTT
				Tead4-1610	GCCACUAUUUGUACCGCAUTT				AUGCGGUACAAAUAGUGGCTT
siRNA Transfection	None	None	None	Negative Control	UUCUCCGAACGUGUCACGUTT				ACGUGACACGUUCGGAGAATT
