# Supplementary material for: TEAD2 initiates ground-state pluripotency by mediating chromatin looping
Source: EMBO J. 2024 Apr 11;43(10):3. doi: 10.1038/s44318-024-00086-5 (PMC11099042; doi:10.1038/s44318-024-00086-5)
Supplement: Supplementary file 6 — Table EV5 [file 44318_2024_86_MOESM6_ESM.xlsx]

## Sheet: Sheet1
Table EV5. Primers used for RT-qPCR analysis.
Application	Species	Gene	Forward primer (5'-3')				Reverse primer (5'-3')
RT-qPCR	Mouse	Gapdh	TCATCATCTCCGCCCCTTCT				CTAAGCAGTTGGTGGTGCAG
RT-qPCR	Mouse	Tead2	GGAAGGCAGCGAAGAGGGC				CTTCACGTCTGGAACATTCCAT
RT-qPCR	Mouse	Nr5a2	AAAAGCTGAGCGCATTTGGG				TTGTCCCTTCCTTCCCATGC
RT-qPCR	Mouse	Tead4	AACTCAAGTTTTGGCAAGGAGC				CCCTGCAGGAGACTCAAAGC
RT-qPCR	Mouse	Esrrb	ACATTGCCTCTGGCTACCACTA				GGACTTGCGCCTCCGTTTG
RT-qPCR	Mouse	Tcfcp2l1	GACCGCATCCTGGACATTGA				ATTCCGTGCTGATACAGTGC
RT-qPCR	Mouse	Nanog	CTCAAGTCCTGAGGCTGACA				TGAAACCTGTCCTTGAGTGC
RT-qPCR	Mouse	Oct4	TAGCATTGAGAACCGTGTGAG				ACTTGATCTTTTGCCCTTCTGG
RT-qPCR	Mouse	Sox2	TTTGCAAGCAACTTTTGTACAGTA				TCCTTCCTTGTTTGTAACGGTC
RT-qPCR	Mouse	Arhgef26	AGCACACAGCATCCACCTTT				ATGGGACTCGATCCTCGACA
RT-qPCR	Mouse	Mmp2	TCGCCCATCATCAAGTTCCC				CCTTGGGGCAGCCATAGAAA
RT-qPCR	Mouse	B4galt6	TCATCTATGTGGCTCCAGGC				CTGTTCCGTTGAGCGTAGTG
RT-qPCR	Mouse	Idh2	TCAAGTCTTCCGGTGGCTTT				AGCCTCAGCCTCAATTGTCT
RT-qPCR	Mouse	Oxct1	GAGGACGGCATGTACGCTAA				TCCGCATCAGCTTCGTCTTT
RT-qPCR	Mouse	Ldhb	GGATTCACCCCGTGTCTACC				GAGCGACCTCATCGTCCTTC
RT-qPCR	Mouse	Nanog	CTCAAGTCCTGAGGCTGACA				TGAAACCTGTCCTTGAGTGC
RT-qPCR	Mouse	Oct4	TAGCATTGAGAACCGTGTGAG				ACTTGATCTTTTGCCCTTCTGG
RT-qPCR	Mouse	Sox2	TTTGCAAGCAACTTTTGTACAGTA				TCCTTCCTTGTTTGTAACGGTC
RT-qPCR	Mouse	Kit	ATAGACTCCAGCGTCTTCCG				TGGGCCTGGATTTGCTCTTT
RT-qPCR	Mouse	Ank	GGATGGAAGAAAGGCTGGCT				GAAGGGAGTTGGGGTTCTCG
RT-qPCR	Mouse	Taz	GAGTCTGAAGATCTGATCCCTCTCTTC				ACAGCTGCATCACGTTACAACAG
RT-qPCR	Mouse	Yap1	TTGGCTGCCACCAAGCTAGATAAAG				TCTGTGGATCCCTCACAGACTCAG
