# Supplementary material for: TEAD2 initiates ground-state pluripotency by mediating chromatin looping
Source: EMBO J. 2024 Apr 11;43(10):3. doi: 10.1038/s44318-024-00086-5 (PMC11099042; doi:10.1038/s44318-024-00086-5)
Supplement: Supplementary file 7 — Table EV6 [file 44318_2024_86_MOESM7_ESM.xlsx]

## Sheet: Sheet1
Table EV6. Primers used for QHR-4C analysis.
Fragment	Primer (5'-3')						Reverse primer (5'-3')
Biotin-B4galt6-1	5’-Biotin-CTGTCGGGATTGTCCTCGTG
I5-B4galt6-F1	AATGATACGGCGACCACCGAGATCTACACTCTTTCCCTACACGACGCTCTTCCGATCTTCGTGGGTGTCCGCGGTCCGAGATC
Adapter-U	GACGTGTGCTCTTCCGATCTGNNNNNNNN-NH2-3'
Adapter-L	5’-Phosphorylation-CAGATCGGAAGAGCACACGTC-Amino-3'
QHR-P7-R1	CAAGCAGAAGACGGCATACGAGATACATCGGTGACTGGAGTTCAGACGTGTGCTCTTCCGATCT
QHR-P7-R2	CAAGCAGAAGACGGCATACGAGATTGGTCAGTGACTGGAGTTCAGACGTGTGCTCTTCCGATCT
QHR-P7-R3	CAAGCAGAAGACGGCATACGAGATCACTGTGTGACTGGAGTTCAGACGTGTGCTCTTCCGATCT
QHR-P7-R4	CAAGCAGAAGACGGCATACGAGATATTGGCGTGACTGGAGTTCAGACGTGTGCTCTTCCGATCT
