# Supplementary material for: TEAD2 initiates ground-state pluripotency by mediating chromatin looping
Source: EMBO J. 2024 Apr 11;43(10):3. doi: 10.1038/s44318-024-00086-5 (PMC11099042; doi:10.1038/s44318-024-00086-5)
Supplement: Supplementary file 8 — Dataset EV1 [file 44318_2024_86_MOESM8_ESM.xlsx]

## Sheet: Sheet1
Dataset EV1. List of GO term of the genes in overlapped peaks of Region 1/4 and Region 2/3 are mainly appeared in the initial phases of transition (D0-D6).Related to Fig 1.
481 genes in overlapped peaks of Region1/4
Term	Description	LogP	Symbols
R-MMU-216083	Integrin cell surface interactions	-6.58614	Cd44,Col18a1,Col4a1,Col4a4,Col6a2,Col1a2,Itgb5,F11r,Itga9,Col16a1,Eln,Ltbp3,Mmp2,Mmp9,Timp1,Col24a1,Col26a1,Col4a3,Col6a4,Pdgfra,Spint2,Wt1,Klk4,Gng11,Rxfp4
R-MMU-216083	Integrin cell surface interactions	-6.58614	Cd44,Col18a1,Col4a1,Col4a4,Col6a2,Col1a2,Itgb5,F11r,Itga9,Col16a1
R-MMU-1474244	Extracellular matrix organization	-6.00155	Cd44,Col18a1,Col4a1,Col4a4,Col6a2,Col1a2,Eln,Itgb5,F11r,Ltbp3,Mmp2,Mmp9,Timp1,Col24a1,Itga9,Col16a1,Col26a1
mmu04974	Protein digestion and absorption - Mus musculus (house mouse)	-5.41798	Col18a1,Col4a1,Col4a3,Col4a4,Col6a2,Col1a2,Eln,Col6a4,Col24a1,Col16a1,Col26a1
R-MMU-1474290	Collagen formation	-5.2172	Col18a1,Col4a1,Col4a4,Col6a2,Col1a2,Mmp9,Col24a1,Col16a1,Col26a1
R-MMU-1650814	Collagen biosynthesis and modifying enzymes	-4.95414	Col18a1,Col4a1,Col4a4,Col6a2,Col1a2,Col24a1,Col16a1,Col26a1
R-MMU-1474228	Degradation of the extracellular matrix	-4.64676	Cd44,Col18a1,Col4a1,Col6a2,Col1a2,Eln,Mmp2,Mmp9,Timp1,Col26a1
R-MMU-8948216	Collagen chain trimerization	-4.48039	Col18a1,Col6a2,Col1a2,Col24a1,Col16a1,Col26a1
R-MMU-1442490	Collagen degradation	-4.2679	Col18a1,Col4a1,Col6a2,Col1a2,Mmp2,Mmp9,Col26a1
GO:0030198	extracellular matrix organization	-3.86842	Col18a1,Col4a1,Col4a3,Col4a4,Col1a2,Eln,Mmp2,Mmp9,Pdgfra,Spint2,Wt1,Klk4,Col6a4,Col24a1,Col16a1
R-MMU-2022090	Assembly of collagen fibrils and other multimeric structures	-3.84529	Col18a1,Col4a1,Col6a2,Col1a2,Mmp9,Col24a1
GO:0043062	extracellular structure organization	-3.83376	Col18a1,Col4a1,Col4a3,Col4a4,Col1a2,Eln,Mmp2,Mmp9,Pdgfra,Spint2,Wt1,Klk4,Col6a4,Col24a1,Col16a1
GO:0045229	external encapsulating structure organization	-3.83376	Col18a1,Col4a1,Col4a3,Col4a4,Col1a2,Eln,Mmp2,Mmp9,Pdgfra,Spint2,Wt1,Klk4,Col6a4,Col24a1,Col16a1
mmu04926	Relaxin signaling pathway - Mus musculus (house mouse)	-2.64217	Col4a1,Col4a3,Col4a4,Col1a2,Mmp2,Mmp9,Gng11,Rxfp4
mmu05165	Human papillomavirus infection - Mus musculus (house mouse)	-5.57849	Atp6v0d1,Col4a1,Col4a3,Col4a4,Col6a2,Col1a2,Itgb5,Pten,Rbpj,Tsc2,Wnt1,Wnt2b,Lamc3,Tcirg1,Fzd2,Col6a4,Ppp2r2a,Itga9,H2-Q6,Tbpl1,Maml2,Cd44,Actg1,Pak3,Pdgfra,Flnc,Chrm1,Ntf3,Pik3cg,Fgf21,Gng11,Gys2,Araf,Foxa1
mmu05165	Human papillomavirus infection - Mus musculus (house mouse)	-5.57849	Atp6v0d1,Col4a1,Col4a3,Col4a4,Col6a2,Col1a2,Itgb5,Pten,Rbpj,Tsc2,Wnt1,Wnt2b,Lamc3,Tcirg1,Fzd2,Col6a4,Ppp2r2a,Itga9,H2-Q6,Tbpl1,Maml2
mmu04512	ECM-receptor interaction - Mus musculus (house mouse)	-5.40742	Cd44,Col4a1,Col4a3,Col4a4,Col6a2,Col1a2,Itgb5,Lamc3,Col6a4,Itga9
mmu04510	Focal adhesion - Mus musculus (house mouse)	-4.77447	Actg1,Col4a1,Col4a3,Col4a4,Col6a2,Col1a2,Itgb5,Pak3,Pdgfra,Pten,Lamc3,Col6a4,Flnc,Itga9
mmu04151	PI3K-Akt signaling pathway - Mus musculus (house mouse)	-4.54588	Chrm1,Col4a1,Col4a3,Col4a4,Col6a2,Col1a2,Itgb5,Ntf3,Pdgfra,Pten,Tsc2,Lamc3,Pik3cg,Fgf21,Gng11,Col6a4,Ppp2r2a,Itga9,Gys2
WP85	Focal adhesion	-4.51473	Actg1,Araf,Col4a1,Col4a4,Col6a2,Col1a2,Itgb5,Pak3,Pdgfra,Pten,Lamc3,Pik3cg,Itga9
WP2841	Focal adhesion: PI3K-Akt-mTOR signaling pathway	-3.68283	Chrm1,Col4a1,Col4a4,Col6a2,Col1a2,Foxa1,Itgb5,Pdgfra,Pten,Tsc2,Lamc3,Pik3cg,Fgf21,Gng11,Itga9,Gys2
R-MMU-3000178	ECM proteoglycans	-2.17933	Col6a2,Col1a2,Itgb5,Itga9
R-MMU-112316	Neuronal System	-5.20711	Chrne,Cacna1b,Grik5,Kcna5,Kcnab1,Kcnk4,Ptprs,Slc1a3,Slc32a1,Gria3,Gng11,Slc17a7,Ppfia3,Shank2,Dlgap4,Kcng1,Grip2,Slitrk3,Panx2,Atp6v0d1,Dnm1,Tcirg1
R-MMU-112316	Neuronal System	-5.20711	Chrne,Cacna1b,Grik5,Kcna5,Kcnab1,Kcnk4,Ptprs,Slc1a3,Slc32a1,Gria3,Gng11,Slc17a7,Ppfia3,Shank2,Dlgap4,Kcng1,Grip2,Slitrk3,Panx2
mmu04721	Synaptic vesicle cycle - Mus musculus (house mouse)	-3.34022	Atp6v0d1,Cacna1b,Dnm1,Slc1a3,Slc32a1,Tcirg1,Slc17a7
R-MMU-112315	Transmission across Chemical Synapses	-2.47542	Chrne,Cacna1b,Grik5,Slc1a3,Slc32a1,Gria3,Gng11,Slc17a7,Ppfia3,Grip2
mmu05033	Nicotine addiction - Mus musculus (house mouse)	-2.25525	Cacna1b,Slc32a1,Gria3,Slc17a7
R-MMU-210500	Glutamate Neurotransmitter Release Cycle	-2.05976	Slc1a3,Slc17a7,Ppfia3
GO:0099537	trans-synaptic signaling	-5.16367	Chrne,Cacna1b,Chrm1,Grik5,Lrp8,Nrxn2,Ntf3,Pten,Ptprs,Tsc2,Mink1,Gria3,Gucy1a1,Mapk8ip2,Slc17a7,Ppfia3,Ston2,Npas4,Dagla,Rph3al,Slitrk3,Nrg1,Dpp6,Dsc2,Kcna5,Kcnk4,Ptn,Slc34a1,Ano1,Kcnk15,Grip2,Gimap5
GO:0099537	trans-synaptic signaling	-5.16367	Chrne,Cacna1b,Chrm1,Grik5,Lrp8,Nrxn2,Ntf3,Pten,Ptprs,Tsc2,Mink1,Gria3,Gucy1a1,Mapk8ip2,Slc17a7,Ppfia3,Ston2,Npas4,Dagla,Rph3al,Slitrk3
GO:0099536	synaptic signaling	-4.81961	Chrne,Cacna1b,Chrm1,Grik5,Lrp8,Nrxn2,Ntf3,Pten,Ptprs,Tsc2,Mink1,Gria3,Gucy1a1,Mapk8ip2,Slc17a7,Ppfia3,Ston2,Nrg1,Npas4,Dagla,Rph3al,Slitrk3
GO:0007268	chemical synaptic transmission	-3.96062	Chrne,Cacna1b,Chrm1,Grik5,Lrp8,Nrxn2,Ntf3,Pten,Tsc2,Mink1,Gria3,Mapk8ip2,Slc17a7,Ppfia3,Ston2,Npas4,Rph3al,Slitrk3
GO:0098916	anterograde trans-synaptic signaling	-3.96062	Chrne,Cacna1b,Chrm1,Grik5,Lrp8,Nrxn2,Ntf3,Pten,Tsc2,Mink1,Gria3,Mapk8ip2,Slc17a7,Ppfia3,Ston2,Npas4,Rph3al,Slitrk3
GO:0042391	regulation of membrane potential	-2.13225	Chrne,Chrm1,Dpp6,Dsc2,Grik5,Kcna5,Kcnk4,Pten,Ptn,Slc34a1,Mapk8ip2,Slc17a7,Ano1,Npas4,Kcnk15,Grip2,Gimap5
GO:0060079	excitatory postsynaptic potential	-2.10764	Grik5,Mapk8ip2,Slc17a7,Npas4
GO:0035239	tube morphogenesis	-5.15246	Actg1,Cd44,Col18a1,Col4a1,Emx2,Foxa1,Lbx1,Meis1,Mmp2,Nkx2-5,Pax8,Pdgfra,Ptch1,Pten,Rbpj,Sema4a,Sox10,Spint2,Tal1,Tsc2,Wnt1,Wt1,Dysf,Kdm2b,Pik3cg,Ramp1,Fzd2,Sdccag8,Sall4,Arhgap22,Grhl2,Mthfd1l,Kdf1,Zdhhc7,Six3,Nrg1,Krt19,Myo7a,Pax5,Pcgf2,Bptf,Aff3
GO:0035239	tube morphogenesis	-5.15246	Actg1,Cd44,Col18a1,Col4a1,Emx2,Foxa1,Lbx1,Meis1,Mmp2,Nkx2-5,Pax8,Pdgfra,Ptch1,Pten,Rbpj,Sema4a,Sox10,Spint2,Tal1,Tsc2,Wnt1,Wt1,Dysf,Kdm2b,Pik3cg,Ramp1,Fzd2,Sdccag8,Sall4,Arhgap22,Grhl2,Mthfd1l
GO:0002009	morphogenesis of an epithelium	-3.58439	Actg1,Cd44,Col4a1,Foxa1,Lbx1,Mmp2,Nkx2-5,Pax8,Ptch1,Rbpj,Sox10,Spint2,Tsc2,Wnt1,Wt1,Kdm2b,Fzd2,Kdf1,Sall4,Zdhhc7,Grhl2,Mthfd1l
GO:0048729	tissue morphogenesis	-3.55782	Actg1,Cd44,Col4a1,Foxa1,Lbx1,Mmp2,Nkx2-5,Pax8,Ptch1,Rbpj,Six3,Sox10,Spint2,Tal1,Tsc2,Wnt1,Wt1,Kdm2b,Fzd2,Kdf1,Sall4,Zdhhc7,Nrg1,Grhl2,Mthfd1l
GO:0060562	epithelial tube morphogenesis	-3.38707	Cd44,Col4a1,Foxa1,Lbx1,Nkx2-5,Pax8,Ptch1,Rbpj,Spint2,Tsc2,Wnt1,Wt1,Kdm2b,Fzd2,Sall4,Grhl2,Mthfd1l
GO:0001843	neural tube closure	-3.03463	Ptch1,Spint2,Tsc2,Kdm2b,Fzd2,Sall4,Grhl2,Mthfd1l
GO:0060606	tube closure	-3.00943	Ptch1,Spint2,Tsc2,Kdm2b,Fzd2,Sall4,Grhl2,Mthfd1l
GO:0014020	primary neural tube formation	-2.86409	Ptch1,Spint2,Tsc2,Kdm2b,Fzd2,Sall4,Grhl2,Mthfd1l
GO:0035148	tube formation	-2.80864	Pax8,Ptch1,Spint2,Tsc2,Kdm2b,Fzd2,Sdccag8,Sall4,Grhl2,Mthfd1l
GO:0048568	embryonic organ development	-2.80464	Col18a1,Krt19,Lbx1,Myo7a,Nkx2-5,Pax5,Pax8,Pdgfra,Ptch1,Rbpj,Six3,Spint2,Tal1,Wnt1,Pcgf2,Kdm2b,Fzd2,Bptf,Grhl2,Mthfd1l
GO:0016331	morphogenesis of embryonic epithelium	-2.75537	Pax8,Ptch1,Spint2,Tsc2,Kdm2b,Fzd2,Kdf1,Sall4,Grhl2,Mthfd1l
GO:0001838	embryonic epithelial tube formation	-2.65325	Pax8,Ptch1,Spint2,Tsc2,Kdm2b,Fzd2,Sall4,Grhl2,Mthfd1l
GO:0048562	embryonic organ morphogenesis	-2.55365	Lbx1,Myo7a,Nkx2-5,Pax5,Pax8,Pdgfra,Rbpj,Six3,Wnt1,Pcgf2,Kdm2b,Fzd2,Grhl2,Mthfd1l
GO:0072175	epithelial tube formation	-2.54416	Pax8,Ptch1,Spint2,Tsc2,Kdm2b,Fzd2,Sall4,Grhl2,Mthfd1l
GO:0001841	neural tube formation	-2.53968	Ptch1,Spint2,Tsc2,Kdm2b,Fzd2,Sall4,Grhl2,Mthfd1l
GO:0021915	neural tube development	-2.52229	Foxa1,Ptch1,Spint2,Tsc2,Wnt1,Kdm2b,Fzd2,Sall4,Grhl2,Mthfd1l
GO:0048598	embryonic morphogenesis	-2.20558	Aff3,Lbx1,Myo7a,Nkx2-5,Pax5,Pax8,Pdgfra,Ptch1,Rbpj,Six3,Spint2,Tal1,Tsc2,Wnt1,Pcgf2,Kdm2b,Fzd2,Kdf1,Sall4,Grhl2,Mthfd1l
R-MMU-422475	Axon guidance	-4.93046	Actg1,Col4a1,Col6a2,Dnm1,Mmp2,Mmp9,Pak3,Sema4a,Sema4d,Tuba1b,Tuba8,Dpysl5,Sptbn4,Itga9,Unc5a,Nfasc,Dsc2,Krt15,Krt19,Mef2d,Pkp3,Klk13,Col18a1,Lrp8,Myo7a,Ntf3,Ptch1,Pten,Ptn,Slc1a3,Spint2,Tal1,Lamc3,Mink1,Celsr2,Mapk8ip2,Rnf165,Grhl2,Slitrk3,Arhgef2,Pacsin1,Ano1,Nrg1,Nkx2-5,Pdgfra,Flnc,Tbpl1,Lsp1,Tsc2,Pik3cg,Cxcl16,Pde4d
R-MMU-422475	Axon guidance	-4.93046	Actg1,Col4a1,Col6a2,Dnm1,Mmp2,Mmp9,Pak3,Sema4a,Sema4d,Tuba1b,Tuba8,Dpysl5,Sptbn4,Itga9,Unc5a,Nfasc
R-MMU-9675108	Nervous system development	-4.90876	Actg1,Col4a1,Col6a2,Dnm1,Mmp2,Mmp9,Pak3,Sema4a,Sema4d,Tuba1b,Tuba8,Dpysl5,Sptbn4,Itga9,Unc5a,Nfasc
R-MMU-1266738	Developmental Biology	-4.68414	Actg1,Col4a1,Col6a2,Dnm1,Dsc2,Krt15,Krt19,Mef2d,Mmp2,Mmp9,Pak3,Sema4a,Sema4d,Tuba1b,Tuba8,Pkp3,Dpysl5,Sptbn4,Itga9,Unc5a,Nfasc,Klk13
GO:0000904	cell morphogenesis involved in differentiation	-3.89861	Col18a1,Lrp8,Myo7a,Ntf3,Pak3,Ptch1,Pten,Ptn,Sema4a,Sema4d,Slc1a3,Spint2,Tal1,Lamc3,Mink1,Celsr2,Mapk8ip2,Dpysl5,Sptbn4,Unc5a,Rnf165,Grhl2,Nfasc,Slitrk3
GO:0000902	cell morphogenesis	-3.55157	Col18a1,Arhgef2,Lrp8,Myo7a,Ntf3,Pak3,Ptch1,Pten,Ptn,Sema4a,Sema4d,Slc1a3,Spint2,Tal1,Lamc3,Pacsin1,Mink1,Celsr2,Mapk8ip2,Dpysl5,Sptbn4,Ano1,Unc5a,Nrg1,Rnf165,Grhl2,Nfasc,Slitrk3
GO:0032989	cellular component morphogenesis	-3.2959	Actg1,Krt19,Lrp8,Nkx2-5,Ntf3,Pak3,Pdgfra,Ptch1,Pten,Ptn,Sema4a,Sema4d,Pacsin1,Mink1,Celsr2,Mapk8ip2,Dpysl5,Flnc,Sptbn4,Ano1,Unc5a,Rnf165,Tbpl1,Nfasc,Slitrk3
GO:0048813	dendrite morphogenesis	-3.23917	Lrp8,Pak3,Pten,Ptn,Mink1,Celsr2,Mapk8ip2
GO:0048667	cell morphogenesis involved in neuron differentiation	-2.85346	Lrp8,Myo7a,Ntf3,Pak3,Ptch1,Pten,Ptn,Sema4a,Sema4d,Slc1a3,Mink1,Celsr2,Mapk8ip2,Dpysl5,Sptbn4,Unc5a,Rnf165,Nfasc,Slitrk3
GO:0006935	chemotaxis	-2.62843	Lsp1,Mmp2,Mmp9,Ntf3,Pdgfra,Ptch1,Ptn,Sema4a,Sema4d,Tsc2,Pik3cg,Dpysl5,Cxcl16,Itga9,Unc5a,Nrg1,Rnf165,Pde4d,Nfasc
GO:0042330	taxis	-2.60969	Lsp1,Mmp2,Mmp9,Ntf3,Pdgfra,Ptch1,Ptn,Sema4a,Sema4d,Tsc2,Pik3cg,Dpysl5,Cxcl16,Itga9,Unc5a,Nrg1,Rnf165,Pde4d,Nfasc
GO:0040011	locomotion	-2.39452	Lsp1,Mmp2,Mmp9,Ntf3,Pdgfra,Ptch1,Ptn,Sema4a,Sema4d,Tsc2,Pik3cg,Dpysl5,Cxcl16,Itga9,Unc5a,Nrg1,Rnf165,Pde4d,Nfasc
GO:0048858	cell projection morphogenesis	-2.35186	Lrp8,Ntf3,Pak3,Ptch1,Pten,Ptn,Sema4a,Sema4d,Pacsin1,Mink1,Celsr2,Mapk8ip2,Dpysl5,Sptbn4,Ano1,Unc5a,Rnf165,Nfasc,Slitrk3
GO:0048812	neuron projection morphogenesis	-2.135	Lrp8,Ntf3,Pak3,Ptch1,Pten,Ptn,Sema4a,Sema4d,Pacsin1,Mink1,Celsr2,Mapk8ip2,Dpysl5,Sptbn4,Unc5a,Rnf165,Nfasc,Slitrk3
GO:0032990	cell part morphogenesis	-2.12573	Lrp8,Ntf3,Pak3,Ptch1,Pten,Ptn,Sema4a,Sema4d,Pacsin1,Mink1,Celsr2,Mapk8ip2,Dpysl5,Sptbn4,Ano1,Unc5a,Rnf165,Nfasc,Slitrk3
GO:0120039	plasma membrane bounded cell projection morphogenesis	-2.08718	Lrp8,Ntf3,Pak3,Ptch1,Pten,Ptn,Sema4a,Sema4d,Pacsin1,Mink1,Celsr2,Mapk8ip2,Dpysl5,Sptbn4,Unc5a,Rnf165,Nfasc,Slitrk3
GO:0030855	epithelial cell differentiation	-4.80215	Clcn2,Col18a1,Foxa1,Hsd17b4,F11r,Krt15,Krt19,Muc2,Myo7a,Nkx2-5,Ovol1,Pax8,Pou3f1,Ptch1,Ptprs,Rbpj,Six3,Spint2,Upk2,Wnt1,Wt1,Sfn,Fzd2,Kdf1,Zdhhc7,Nrg1,Pde4d,Grhl2
GO:0030855	epithelial cell differentiation	-4.80215	Clcn2,Col18a1,Foxa1,Hsd17b4,F11r,Krt15,Krt19,Muc2,Myo7a,Nkx2-5,Ovol1,Pax8,Pou3f1,Ptch1,Ptprs,Rbpj,Six3,Spint2,Upk2,Wnt1,Wt1,Sfn,Fzd2,Kdf1,Zdhhc7,Nrg1,Pde4d,Grhl2
GO:0002064	epithelial cell development	-3.74933	Col18a1,Foxa1,Hsd17b4,F11r,Muc2,Ptprs,Six3,Spint2,Wt1,Sfn,Kdf1,Pde4d,Grhl2
GO:0045446	endothelial cell differentiation	-3.14274	Col18a1,F11r,Ptprs,Rbpj,Fzd2,Nrg1,Pde4d
GO:0003158	endothelium development	-2.77051	Col18a1,F11r,Ptprs,Rbpj,Fzd2,Nrg1,Pde4d
GO:0061061	muscle structure development	-4.74068	Actg1,Speg,Zfhx3,Des,Eln,Hivep3,Krt19,Lbx1,Mef2d,Meis1,Nkx2-5,Ntf3,Pax5,Pdgfra,Rbpj,Wnt1,Wt1,Dysf,Hnrnpu,Pdlim3,Fzd2,Flnc,Nrg1,Pdlim2,Rnf165,Mmp2,Mmp9,Pax8,Ptch1,Pten,Tsc2,Sall4,Grhl2
GO:0061061	muscle structure development	-4.74068	Actg1,Speg,Zfhx3,Des,Eln,Hivep3,Krt19,Lbx1,Mef2d,Meis1,Nkx2-5,Ntf3,Pax5,Pdgfra,Rbpj,Wnt1,Wt1,Dysf,Hnrnpu,Pdlim3,Fzd2,Flnc,Nrg1,Pdlim2,Rnf165
GO:0051146	striated muscle cell differentiation	-2.81944	Actg1,Speg,Krt19,Meis1,Nkx2-5,Pdgfra,Wnt1,Wt1,Dysf,Hnrnpu,Flnc,Nrg1
GO:0007507	heart development	-2.50365	Speg,Eln,Lbx1,Meis1,Mmp2,Mmp9,Nkx2-5,Pax8,Pdgfra,Ptch1,Pten,Rbpj,Tsc2,Wt1,Hnrnpu,Pdlim3,Fzd2,Sall4,Nrg1,Pdlim2,Grhl2
GO:0007517	muscle organ development	-2.37709	Zfhx3,Des,Eln,Hivep3,Lbx1,Mef2d,Nkx2-5,Pax5,Rbpj,Wt1,Dysf,Fzd2,Nrg1
GO:0055007	cardiac muscle cell differentiation	-2.37162	Speg,Meis1,Nkx2-5,Pdgfra,Wt1,Hnrnpu,Nrg1
GO:0042692	muscle cell differentiation	-2.26363	Actg1,Speg,Krt19,Meis1,Nkx2-5,Ntf3,Pdgfra,Wnt1,Wt1,Dysf,Hnrnpu,Flnc,Nrg1
GO:0035051	cardiocyte differentiation	-2.26115	Speg,Meis1,Nkx2-5,Pdgfra,Rbpj,Wt1,Hnrnpu,Nrg1
GO:0055001	muscle cell development	-2.11543	Actg1,Speg,Krt19,Meis1,Nkx2-5,Pdgfra,Dysf,Hnrnpu,Flnc
GO:0060537	muscle tissue development	-2.02015	Speg,Eln,Hivep3,Mef2d,Meis1,Nkx2-5,Pax5,Pdgfra,Pten,Rbpj,Wt1,Dysf,Hnrnpu,Nrg1
GO:0060322	head development	-4.73867	Arnt2,Zfhx3,Col4a1,Emx2,Fut1,Lrp8,Meis1,Mmp2,Ntf3,Pax5,Pdgfra,Pou3f1,Ptch1,Pten,Ptprs,Rbpj,Six3,Uncx,Wnt1,Wnt2b,Kdm2b,Mink1,Celsr2,Mdga1,Bptf,Nrg1,Tfap2d,Sez6l2,Grhl2,Nfasc,Ccdc32,Vsx2,Foxa1,Arhgef2,Lbx1,Nkx2-5,Tal1,Wt1,Pax1,Pax8,Pcgf2
GO:0060322	head development	-4.73867	Arnt2,Zfhx3,Col4a1,Emx2,Fut1,Lrp8,Meis1,Mmp2,Ntf3,Pax5,Pdgfra,Pou3f1,Ptch1,Pten,Ptprs,Rbpj,Six3,Uncx,Wnt1,Wnt2b,Kdm2b,Mink1,Celsr2,Mdga1,Bptf,Nrg1,Tfap2d,Sez6l2,Grhl2,Nfasc,Ccdc32
GO:0007420	brain development	-4.19597	Arnt2,Zfhx3,Col4a1,Emx2,Fut1,Lrp8,Meis1,Ntf3,Pax5,Pou3f1,Ptch1,Pten,Ptprs,Rbpj,Six3,Uncx,Wnt1,Wnt2b,Kdm2b,Mink1,Celsr2,Mdga1,Bptf,Nrg1,Tfap2d,Sez6l2,Grhl2,Nfasc
GO:0021871	forebrain regionalization	-2.89268	Emx2,Six3,Wnt1,Wnt2b
GO:0045165	cell fate commitment	-2.7964	Vsx2,Foxa1,Arhgef2,Lbx1,Nkx2-5,Ntf3,Ptch1,Rbpj,Tal1,Wnt1,Wnt2b,Wt1,Nrg1
GO:0007389	pattern specification process	-2.67372	Emx2,Foxa1,Lbx1,Meis1,Nkx2-5,Pax1,Pax8,Ptch1,Rbpj,Six3,Uncx,Wnt1,Wnt2b,Wt1,Pcgf2,Kdm2b,Celsr2,Bptf
GO:0003002	regionalization	-2.35568	Emx2,Foxa1,Lbx1,Nkx2-5,Pax1,Pax8,Ptch1,Rbpj,Six3,Wnt1,Wnt2b,Wt1,Pcgf2,Kdm2b,Celsr2,Bptf
GO:0009952	anterior/posterior pattern specification	-2.09577	Emx2,Pax1,Rbpj,Six3,Wnt1,Wt1,Pcgf2,Kdm2b,Celsr2,Bptf
GO:0030900	forebrain development	-2.09459	Emx2,Fut1,Lrp8,Pax5,Pou3f1,Pten,Ptprs,Rbpj,Six3,Uncx,Wnt1,Wnt2b,Kdm2b,Mdga1,Nrg1
GO:0031032	actomyosin structure organization	-4.44069	Actg1,Cnn1,Eln,Itgb5,F11r,Krt19,Nkx2-5,Pdgfra,Flnc,Myo18a,Kcna5,Arhgef2,Myo7a,Vill,Insrr,Pacsin1,Mink1,Pdlim3,Gmfb,Pfn3,Spatc1l,Coro7,Sptbn4,Pdlim2,Fscn2,Col18a1,Col1a2,Des,Krt15,Ccdc13,Tbpl1,Nfasc
GO:0031032	actomyosin structure organization	-4.44069	Actg1,Cnn1,Eln,Itgb5,F11r,Krt19,Nkx2-5,Pdgfra,Flnc,Myo18a
GO:0030029	actin filament-based process	-4.24853	Actg1,Cnn1,Eln,Itgb5,F11r,Kcna5,Krt19,Arhgef2,Myo7a,Nkx2-5,Pdgfra,Vill,Insrr,Pacsin1,Mink1,Pdlim3,Gmfb,Flnc,Pfn3,Spatc1l,Coro7,Sptbn4,Pdlim2,Fscn2,Myo18a
GO:0030036	actin cytoskeleton organization	-4.02908	Actg1,Cnn1,Eln,Itgb5,F11r,Krt19,Arhgef2,Myo7a,Nkx2-5,Pdgfra,Vill,Insrr,Pacsin1,Mink1,Pdlim3,Flnc,Pfn3,Spatc1l,Coro7,Sptbn4,Pdlim2,Fscn2,Myo18a
GO:0097435	supramolecular fiber organization	-2.58299	Actg1,Col18a1,Col1a2,Des,Eln,Itgb5,Krt15,Krt19,Arhgef2,Myo7a,Nkx2-5,Pdgfra,Vill,Pacsin1,Pdlim3,Flnc,Spatc1l,Coro7,Fscn2,Ccdc13
GO:0030239	myofibril assembly	-2.26929	Actg1,Krt19,Nkx2-5,Pdgfra,Flnc
GO:0010927	cellular component assembly involved in morphogenesis	-2.26918	Actg1,Krt19,Nkx2-5,Pdgfra,Flnc,Tbpl1,Nfasc
GO:0055002	striated muscle cell development	-2.24024	Actg1,Krt19,Nkx2-5,Pdgfra,Flnc
GO:2000647	negative regulation of stem cell proliferation	-4.06364	Ovol1,Ptch1,Rbpj,Sfn,Kdf1,Ltbp3,Wnt1,Hnrnpu,Dppa2,Wnt2b,Col4a3,Dlk1,Pten,Ptn,Tsc2,Cd44,Vsx2,Cnn1,Ptprv,Lbx1,Mmp9,Muc2,Phb,Ptpru,Sox10,Spint2,Wt1,Kdm2b
GO:2000647	negative regulation of stem cell proliferation	-4.06364	Ovol1,Ptch1,Rbpj,Sfn,Kdf1
GO:0072091	regulation of stem cell proliferation	-4.00907	Ltbp3,Ovol1,Ptch1,Rbpj,Wnt1,Hnrnpu,Sfn,Kdf1,Dppa2
GO:0010839	negative regulation of keratinocyte proliferation	-2.89268	Ovol1,Ptch1,Sfn,Kdf1
GO:0072089	stem cell proliferation	-2.82346	Ovol1,Ptch1,Rbpj,Wnt1,Wnt2b,Sfn,Kdf1
GO:0043616	keratinocyte proliferation	-2.56165	Ovol1,Ptch1,Sfn,Kdf1
GO:0050680	negative regulation of epithelial cell proliferation	-2.44052	Col4a3,Dlk1,Ovol1,Ptch1,Pten,Ptn,Tsc2,Sfn,Kdf1
GO:0045606	positive regulation of epidermal cell differentiation	-2.16701	Ptch1,Sfn,Kdf1
GO:0008285	negative regulation of cell population proliferation	-2.07569	Cd44,Vsx2,Cnn1,Col4a3,Dlk1,Ptprv,Lbx1,Mmp9,Muc2,Ovol1,Phb,Ptch1,Pten,Ptn,Ptpru,Rbpj,Sox10,Spint2,Tsc2,Wt1,Kdm2b,Sfn,Kdf1
R-MMU-9006934	Signaling by Receptor Tyrosine Kinases	-3.9487	Actg1,Atp6v0d1,Col4a1,Col6a2,Col1a2,Kl,Matk,Mmp9,Ntf3,Pak3,Pdgfra,Ptn,Ptpru,Spint2,Tcirg1,Col24a1,Grap,Nrg1,Polr2h
R-MMU-9006934	Signaling by Receptor Tyrosine Kinases	-3.9487	Actg1,Atp6v0d1,Col4a1,Col6a2,Col1a2,Kl,Matk,Mmp9,Ntf3,Pak3,Pdgfra,Ptn,Ptpru,Spint2,Tcirg1,Col24a1,Grap,Nrg1,Polr2h
R-MMU-373760	L1CAM interactions	-3.88551	Actg1,Dnm1,Tuba1b,Tuba8,Sptbn4,Itga9,Nfasc,Ppp2r2a,Chmp4b,Sec13
R-MMU-373760	L1CAM interactions	-3.88551	Actg1,Dnm1,Tuba1b,Tuba8,Sptbn4,Itga9,Nfasc
R-MMU-437239	Recycling pathway of L1	-2.46677	Actg1,Dnm1,Tuba1b,Tuba8
R-MMU-190828	Gap junction trafficking	-2.25525	Actg1,Dnm1,Tuba1b,Tuba8
R-MMU-2995410	Nuclear Envelope (NE) Reassembly	-2.24024	Tuba1b,Tuba8,Ppp2r2a,Chmp4b,Sec13
R-MMU-157858	Gap junction trafficking and regulation	-2.17933	Actg1,Dnm1,Tuba1b,Tuba8
GO:0034762	regulation of transmembrane transport	-3.65972	Cacna1b,Clcn2,Dpp6,Kcna5,Kcnab1,Kcnk4,Lhcgr,Mmp9,Pten,Slc34a1,Dysf,Tcirg1,Pik3cg,Mink1,Fgf21,Trpm5,Mapk8ip2,Rsc1a1,Chp2,Prss8,Slc43a2,Stac2,Pde4d,Kcng1,Gimap5,Chrm1,Nkx2-5,Sptbn4,Jph4
GO:0034762	regulation of transmembrane transport	-3.65972	Cacna1b,Clcn2,Dpp6,Kcna5,Kcnab1,Kcnk4,Lhcgr,Mmp9,Pten,Slc34a1,Dysf,Tcirg1,Pik3cg,Mink1,Fgf21,Trpm5,Mapk8ip2,Rsc1a1,Chp2,Prss8,Slc43a2,Stac2,Pde4d,Kcng1,Gimap5
GO:0043269	regulation of monoatomic ion transport	-2.92096	Cacna1b,Chrm1,Clcn2,Dpp6,Kcna5,Kcnab1,Kcnk4,Lhcgr,Mmp9,Nkx2-5,Pten,Dysf,Tcirg1,Pik3cg,Trpm5,Chp2,Prss8,Sptbn4,Stac2,Pde4d,Kcng1,Gimap5,Jph4
GO:0034765	regulation of monoatomic ion transmembrane transport	-2.82308	Cacna1b,Clcn2,Dpp6,Kcna5,Kcnab1,Kcnk4,Lhcgr,Mmp9,Pten,Dysf,Tcirg1,Pik3cg,Trpm5,Chp2,Prss8,Stac2,Pde4d,Kcng1,Gimap5
GO:0010959	regulation of metal ion transport	-2.37099	Cacna1b,Dpp6,Kcna5,Kcnab1,Lhcgr,Nkx2-5,Pten,Dysf,Pik3cg,Chp2,Prss8,Sptbn4,Stac2,Pde4d,Kcng1,Gimap5,Jph4
GO:1904062	regulation of monoatomic cation transmembrane transport	-2.13457	Dpp6,Kcnab1,Lhcgr,Mmp9,Pten,Dysf,Tcirg1,Pik3cg,Chp2,Prss8,Stac2,Pde4d,Kcng1,Gimap5
GO:0006813	potassium ion transport	-3.5931	Dpp6,Kcna5,Kcnab1,Kcnk4,Slc1a3,Slc17a7,Slc24a3,Kcnt1,Kcnt2,Kcnk15,Kcng1,Chrne,Atp6v0d1,Cacna1b,Sfxn1,Slc34a1,Tfr2,Ramp1,Trpm5,Chp2,Micu3,Ano1,Steap4,Bbc3,Plch2,Panx2,Lrrc8d
GO:0006813	potassium ion transport	-3.5931	Dpp6,Kcna5,Kcnab1,Kcnk4,Slc1a3,Slc17a7,Slc24a3,Kcnt1,Kcnt2,Kcnk15,Kcng1
GO:0006812	monoatomic cation transport	-3.43385	Chrne,Atp6v0d1,Cacna1b,Dpp6,Sfxn1,Kcna5,Kcnab1,Kcnk4,Slc34a1,Slc1a3,Tfr2,Ramp1,Trpm5,Chp2,Slc17a7,Micu3,Slc24a3,Ano1,Steap4,Bbc3,Kcnt1,Kcnt2,Kcnk15,Kcng1,Plch2,Panx2
GO:0030001	metal ion transport	-2.77581	Cacna1b,Dpp6,Sfxn1,Kcna5,Kcnab1,Kcnk4,Slc34a1,Slc1a3,Tfr2,Ramp1,Trpm5,Chp2,Slc17a7,Micu3,Slc24a3,Steap4,Bbc3,Kcnt1,Kcnt2,Kcnk15,Kcng1,Plch2
GO:0034220	monoatomic ion transmembrane transport	-2.34523	Chrne,Atp6v0d1,Cacna1b,Dpp6,Kcna5,Kcnk4,Slc34a1,Slc1a3,Trpm5,Slc17a7,Micu3,Slc24a3,Ano1,Steap4,Bbc3,Lrrc8d,Kcnt2,Kcnk15,Kcng1,Plch2
GO:0071805	potassium ion transmembrane transport	-2.3315	Dpp6,Kcna5,Kcnk4,Slc1a3,Slc24a3,Kcnt2,Kcnk15,Kcng1
GO:0098662	inorganic cation transmembrane transport	-2.14912	Atp6v0d1,Cacna1b,Dpp6,Kcna5,Kcnk4,Slc34a1,Slc1a3,Trpm5,Slc17a7,Micu3,Slc24a3,Steap4,Bbc3,Kcnt2,Kcnk15,Kcng1,Plch2
GO:0098655	monoatomic cation transmembrane transport	-2.09889	Atp6v0d1,Cacna1b,Dpp6,Kcna5,Kcnk4,Slc34a1,Slc1a3,Trpm5,Slc17a7,Micu3,Slc24a3,Steap4,Bbc3,Kcnt2,Kcnk15,Kcng1,Plch2
GO:0098660	inorganic ion transmembrane transport	-2.02497	Atp6v0d1,Cacna1b,Dpp6,Kcna5,Kcnk4,Slc34a1,Slc1a3,Trpm5,Slc17a7,Micu3,Slc24a3,Ano1,Steap4,Bbc3,Kcnt2,Kcnk15,Kcng1,Plch2
GO:1905563	negative regulation of vascular endothelial cell proliferation	-3.52563	Col4a3,Dlk1,Tsc2,Col18a1,Nkx2-5,Six3,Pik3cg
GO:1905563	negative regulation of vascular endothelial cell proliferation	-3.52563	Col4a3,Dlk1,Tsc2
GO:1905562	regulation of vascular endothelial cell proliferation	-2.66357	Col18a1,Col4a3,Dlk1,Tsc2
GO:1904019	epithelial cell apoptotic process	-2.1564	Col18a1,Col4a3,Nkx2-5,Six3,Pik3cg
mmu05205	Proteoglycans in cancer - Mus musculus (house mouse)	-3.46662	Actg1,Araf,Cd44,Col1a2,Itgb5,Mmp2,Mmp9,Ptch1,Wnt1,Wnt2b,Fzd2,Flnc,Gadd45g,Muc2,Rxrg,Fgf21
mmu05205	Proteoglycans in cancer - Mus musculus (house mouse)	-3.46662	Actg1,Araf,Cd44,Col1a2,Itgb5,Mmp2,Mmp9,Ptch1,Wnt1,Wnt2b,Fzd2,Flnc
mmu05217	Basal cell carcinoma - Mus musculus (house mouse)	-2.26929	Ptch1,Wnt1,Wnt2b,Gadd45g,Fzd2
mmu05226	Gastric cancer - Mus musculus (house mouse)	-2.24397	Araf,Muc2,Rxrg,Wnt1,Wnt2b,Gadd45g,Fgf21,Fzd2
GO:0051961	negative regulation of nervous system development	-3.42179	Vsx2,Arhgef2,Pten,Ptn,Ptprs,Sema4a,Sema4d,Sox10,Tsc2,Dpysl5,Mdga1,Lrp8,Pak3,Slc17a7,Shank2,Nrg1,Arhgap22,Slitrk3,Rxrg,Myrf,Ntf3,Arhgap32
GO:0051961	negative regulation of nervous system development	-3.42179	Vsx2,Arhgef2,Pten,Ptn,Ptprs,Sema4a,Sema4d,Sox10,Tsc2,Dpysl5,Mdga1
GO:0050768	negative regulation of neurogenesis	-2.93789	Vsx2,Arhgef2,Pten,Ptn,Ptprs,Sema4a,Sema4d,Sox10,Tsc2,Dpysl5
GO:0050803	regulation of synapse structure or activity	-2.78792	Lrp8,Pak3,Pten,Ptn,Ptprs,Sema4a,Sema4d,Tsc2,Slc17a7,Mdga1,Shank2,Nrg1,Arhgap22,Slitrk3
GO:0048679	regulation of axon regeneration	-2.46677	Pten,Ptn,Ptprs,Nrg1
GO:0050807	regulation of synapse organization	-2.44802	Lrp8,Pak3,Pten,Ptn,Ptprs,Sema4a,Sema4d,Tsc2,Mdga1,Shank2,Nrg1,Arhgap22,Slitrk3
GO:0070570	regulation of neuron projection regeneration	-2.25525	Pten,Ptn,Ptprs,Nrg1
GO:0031641	regulation of myelination	-2.24024	Pten,Ptn,Rxrg,Sox10,Myrf
GO:0050771	negative regulation of axonogenesis	-2.07718	Pten,Ptprs,Sema4a,Sema4d,Tsc2
GO:0051960	regulation of nervous system development	-2.04996	Vsx2,Arhgef2,Lrp8,Ntf3,Pak3,Pten,Ptn,Ptprs,Rxrg,Sema4a,Sema4d,Sox10,Tsc2,Dpysl5,Mdga1,Nrg1,Myrf,Arhgap32,Slitrk3
R-MMU-373755	Semaphorin interactions	-2.00721	Pak3,Sema4a,Sema4d,Dpysl5
GO:0072657	protein localization to membrane	-3.33828	Dpp6,Grik5,F11r,Nrxn2,Ptch1,Ptn,Tsc2,Pacsin1,Ramp1,Pkp3,Rab3b,Chmp4b,Sptbn4,Ano1,Zdhhc7,Bbc3,Grip2,Nfasc,Slitrk3,Zdhhc18
GO:0072657	protein localization to membrane	-3.33828	Dpp6,Grik5,F11r,Nrxn2,Ptch1,Ptn,Tsc2,Pacsin1,Ramp1,Pkp3,Rab3b,Chmp4b,Sptbn4,Ano1,Zdhhc7,Bbc3,Grip2,Nfasc,Slitrk3,Zdhhc18
GO:0051668	localization within membrane	-2.56528	Dpp6,Grik5,F11r,Nrxn2,Ptch1,Ptn,Tsc2,Pacsin1,Ramp1,Pkp3,Rab3b,Chmp4b,Sptbn4,Ano1,Zdhhc7,Bbc3,Grip2,Nfasc,Slitrk3,Zdhhc18
GO:0072659	protein localization to plasma membrane	-2.24185	Dpp6,F11r,Ptch1,Pacsin1,Ramp1,Pkp3,Rab3b,Sptbn4,Grip2,Nfasc
GO:0032836	glomerular basement membrane development	-3.20623	Col4a3,Col4a4,Wt1,Lhcgr,Pax8,Cd44,Col4a1,Ptch1,Wnt1,Pdgfra
GO:0032836	glomerular basement membrane development	-3.20623	Col4a3,Col4a4,Wt1
GO:0071371	cellular response to gonadotropin stimulus	-2.57188	Lhcgr,Pax8,Wt1
GO:0061333	renal tubule morphogenesis	-2.47866	Cd44,Col4a1,Pax8,Ptch1,Wnt1,Wt1
GO:0072006	nephron development	-2.42334	Cd44,Col4a3,Col4a4,Pax8,Pdgfra,Ptch1,Wnt1,Wt1
GO:0034698	response to gonadotropin	-2.41988	Lhcgr,Pax8,Wt1
GO:0061326	renal tubule development	-2.11934	Cd44,Col4a1,Pax8,Ptch1,Wnt1,Wt1
766 genes in overlapped peaks of Region2/3
Term	Description	LogP	Symbols
GO:0000226	microtubule cytoskeleton organization	-5.37885	Ank3,Apc,Cep131,Dync1h1,Dst,Eya1,Srgap2,Limk2,Map4,Neurl1a,Rock2,Rbm14,Clip1,Tacc2,Cul7,Khdc3,Cep19,Dock7,Tppp3,Eml1,Dnajb13,Sik3,Dclk2,Tpx2,Rsph9,Mzt1,Tubg2,Bcas3,Cdc14b,Camsap1,Wdr62,Tubgcp5,Dync1li2,Tbcel,Tacc1,Dnah2,Fga,Rac1,Wasl,Mtss1,Catip,Cdc25a,Ppp1cb,Psmd3,Dynll1,Optn,Bora,Cdc7,Cdk6,Lpin1,Nup50,Cks1b,Nup210,Anapc7,Chmp4c,Mcm10,Anapc2,Lin52
GO:0000226	microtubule cytoskeleton organization	-5.37885	Ank3,Apc,Cep131,Dync1h1,Dst,Eya1,Srgap2,Limk2,Map4,Neurl1a,Rock2,Rbm14,Clip1,Tacc2,Cul7,Khdc3,Cep19,Dock7,Tppp3,Eml1,Dnajb13,Sik3,Dclk2,Tpx2,Rsph9,Mzt1,Tubg2,Bcas3,Cdc14b,Camsap1,Wdr62,Tubgcp5,Dync1li2,Tbcel,Tacc1,Dnah2
GO:0051258	protein polymerization	-3.95637	Apc,Fga,Rac1,Tppp3,Tpx2,Wasl,Mzt1,Tubg2,Mtss1,Tubgcp5,Catip
GO:0046785	microtubule polymerization	-2.97082	Apc,Tppp3,Tpx2,Mzt1,Tubg2,Tubgcp5
GO:0007052	mitotic spindle organization	-2.93817	Map4,Tacc2,Khdc3,Eml1,Tpx2,Mzt1,Tubg2,Wdr62,Tacc1
GO:1902850	microtubule cytoskeleton organization involved in mitosis	-2.49672	Eya1,Map4,Tacc2,Khdc3,Eml1,Tpx2,Mzt1,Tubg2,Wdr62,Tacc1
GO:0007051	spindle organization	-2.30945	Limk2,Map4,Tacc2,Khdc3,Eml1,Tpx2,Mzt1,Tubg2,Wdr62,Tubgcp5,Tacc1
R-MMU-69275	G2/M Transition	-2.30689	Cep131,Cdc25a,Dync1h1,Ppp1cb,Psmd3,Dynll1,Optn,Tpx2,Mzt1,Bora,Tubg2,Tubgcp5
R-MMU-453274	Mitotic G2-G2/M phases	-2.26806	Cep131,Cdc25a,Dync1h1,Ppp1cb,Psmd3,Dynll1,Optn,Tpx2,Mzt1,Bora,Tubg2,Tubgcp5
R-MMU-69278	Cell Cycle, Mitotic	-2.25019	Cep131,Cdc25a,Cdc7,Cdk6,Dync1h1,Lpin1,Nup50,Ppp1cb,Psmd3,Cks1b,Nup210,Anapc7,Clip1,Dynll1,Chmp4c,Mcm10,Optn,Tpx2,Mzt1,Bora,Anapc2,Tubg2,Lin52,Tubgcp5,Dync1li2
GO:0007020	microtubule nucleation	-2.20865	Tpx2,Mzt1,Tubg2,Tubgcp5
GO:0031109	microtubule polymerization or depolymerization	-2.12379	Apc,Tppp3,Tpx2,Mzt1,Tubg2,Tubgcp5
GO:0006898	receptor-mediated endocytosis	-5.21884	Ap2a2,Cd9,Ackr3,Dmbt1,Fcgr2b,Itsn1,Sorl1,Ulk1,Rabgef1,Caly,Dnajc6,Cltb,Tmem108,Synj1,Lyve1,Siglech,Entrep1,Abca1,Atp9a,Eps15l1,Ly75,Rac1,Necap1,Olr1,Dennd1b,BC053393,Bin2
GO:0006898	receptor-mediated endocytosis	-5.21884	Ap2a2,Cd9,Ackr3,Dmbt1,Fcgr2b,Itsn1,Sorl1,Ulk1,Rabgef1,Caly,Dnajc6,Cltb,Tmem108,Synj1,Lyve1,Siglech,Entrep1
GO:0006897	endocytosis	-4.36727	Abca1,Ap2a2,Atp9a,Cd9,Ackr3,Dmbt1,Eps15l1,Fcgr2b,Itsn1,Ly75,Rac1,Sorl1,Ulk1,Rabgef1,Necap1,Caly,Dnajc6,Cltb,Tmem108,Synj1,Olr1,Lyve1,Siglech,Dennd1b,Entrep1,BC053393,Bin2
GO:0098884	postsynaptic neurotransmitter receptor internalization	-2.47967	Ap2a2,Caly,Synj1
GO:0140239	postsynaptic endocytosis	-2.47967	Ap2a2,Caly,Synj1
GO:0031623	receptor internalization	-2.08151	Ap2a2,Cd9,Ackr3,Ulk1,Caly,Synj1,Entrep1
GO:0006650	glycerophospholipid metabolic process	-4.83615	Lpin1,Lpcat3,Piga,Pip4k2a,Pip5k1b,Pld1,Pla2g10,Agpat2,Tamm41,Pitpnc1,Pigx,Fig4,Synj1,Ttc7b,Pi4kb,Lpcat1,Serinc5,Itpkc,Smg1,Pla2g4e,Dgkh,Oc90,Sgms1,Hsd17b2,B3galt2,St3gal6,B4galt5,B4galt6,Ptges,Cers4,Acaca,Prkaa2,Fads6,Itpr1,Itpr3,Plcb4
GO:0006650	glycerophospholipid metabolic process	-4.83615	Lpin1,Lpcat3,Piga,Pip4k2a,Pip5k1b,Pld1,Pla2g10,Agpat2,Tamm41,Pitpnc1,Pigx,Fig4,Synj1,Ttc7b,Pi4kb,Lpcat1,Serinc5,Itpkc,Smg1,Pla2g4e,Dgkh
GO:0006644	phospholipid metabolic process	-4.01398	Lpin1,Lpcat3,Oc90,Piga,Pip4k2a,Pip5k1b,Pld1,Pla2g10,Agpat2,Tamm41,Pitpnc1,Pigx,Fig4,Synj1,Ttc7b,Pi4kb,Sgms1,Lpcat1,Serinc5,Itpkc,Smg1,Pla2g4e,Dgkh
GO:0046474	glycerophospholipid biosynthetic process	-3.75422	Lpcat3,Piga,Pip4k2a,Pip5k1b,Pld1,Agpat2,Tamm41,Pigx,Ttc7b,Pi4kb,Lpcat1,Itpkc,Smg1,Dgkh
GO:0008654	phospholipid biosynthetic process	-3.5506	Lpcat3,Piga,Pip4k2a,Pip5k1b,Pld1,Agpat2,Tamm41,Pigx,Ttc7b,Pi4kb,Sgms1,Lpcat1,Serinc5,Itpkc,Smg1,Dgkh
GO:0045017	glycerolipid biosynthetic process	-3.54659	Lpin1,Lpcat3,Piga,Pip4k2a,Pip5k1b,Pld1,Agpat2,Tamm41,Pigx,Ttc7b,Pi4kb,Lpcat1,Itpkc,Smg1,Dgkh
GO:0046486	glycerolipid metabolic process	-3.20822	Lpin1,Lpcat3,Piga,Pip4k2a,Pip5k1b,Pld1,Pla2g10,Agpat2,Tamm41,Pitpnc1,Pigx,Fig4,Synj1,Ttc7b,Pi4kb,Lpcat1,Serinc5,Itpkc,Smg1,Pla2g4e,Dgkh
GO:0008610	lipid biosynthetic process	-2.78121	Lpin1,Lpcat3,Hsd17b2,Piga,Pip4k2a,Pip5k1b,Pld1,Pla2g10,B3galt2,St3gal6,B4galt5,B4galt6,Ptges,Cers4,Agpat2,Tamm41,Pigx,Ttc7b,Acaca,Pi4kb,Prkaa2,Sgms1,Lpcat1,Serinc5,Itpkc,Smg1,Fads6,Dgkh
mmu04070	Phosphatidylinositol signaling system - Mus musculus (house mouse)	-2.74032	Itpr1,Itpr3,Pip4k2a,Pip5k1b,Plcb4,Synj1,Pi4kb,Itpkc,Dgkh
GO:0046488	phosphatidylinositol metabolic process	-2.62875	Piga,Pip4k2a,Pip5k1b,Pitpnc1,Pigx,Fig4,Synj1,Ttc7b,Pi4kb,Itpkc,Smg1
mmu00562	Inositol phosphate metabolism - Mus musculus (house mouse)	-2.3301	Pip4k2a,Pip5k1b,Plcb4,Fig4,Synj1,Pi4kb,Itpkc
GO:0006661	phosphatidylinositol biosynthetic process	-2.15569	Piga,Pip4k2a,Pip5k1b,Pigx,Ttc7b,Pi4kb,Itpkc,Smg1
GO:0050773	regulation of dendrite development	-4.69703	Grin1,Rab17,Robo1,Cyfip1,Caprin1,Clip1,Zfp296,Cul7,Khdc3,Dab2ip,Nedd4l,Anapc2,Baiap2,Lzts1,Tnik,Apc,Fgfr1,Fkbp1b,Itpr1,Neurl1a,P2ry2,Twf1,Rac1,Dynll1,Wasl,Kidins220,Fig4,Bcas3,Creb3l2,Hdac4,Rgma,Auts2,Myo3b,Camk2g,Dkk1,Fcgr2b,Hnf4a,Limk2,Map4,Pld1,Ulk1,Asap1,Itsn1,Srgn,Rock2,Sparc,Tanc1
GO:0050773	regulation of dendrite development	-4.69703	Grin1,Rab17,Robo1,Cyfip1,Caprin1,Clip1,Zfp296,Cul7,Khdc3,Dab2ip,Nedd4l,Anapc2,Baiap2,Lzts1,Tnik
GO:0031346	positive regulation of cell projection organization	-4.14669	Apc,Fgfr1,Fkbp1b,Grin1,Itpr1,Neurl1a,P2ry2,Twf1,Rac1,Robo1,Cyfip1,Caprin1,Clip1,Dynll1,Cul7,Khdc3,Dab2ip,Wasl,Kidins220,Anapc2,Fig4,Baiap2,Bcas3,Creb3l2,Hdac4,Rgma,Auts2,Myo3b,Tnik
GO:0120035	regulation of plasma membrane bounded cell projection organization	-3.85022	Apc,Camk2g,Dkk1,Fcgr2b,Fgfr1,Fkbp1b,Grin1,Hnf4a,Itpr1,Limk2,Map4,Neurl1a,P2ry2,Pld1,Twf1,Rab17,Rac1,Robo1,Cyfip1,Ulk1,Caprin1,Clip1,Dynll1,Zfp296,Cul7,Khdc3,Dab2ip,Wasl,Kidins220,Nedd4l,Anapc2,Fig4,Baiap2,Bcas3,Creb3l2,Hdac4,Lzts1,Rgma,Auts2,Myo3b,Tnik
GO:0031344	regulation of cell projection organization	-3.68633	Apc,Camk2g,Dkk1,Fcgr2b,Fgfr1,Fkbp1b,Grin1,Hnf4a,Itpr1,Limk2,Map4,Neurl1a,P2ry2,Pld1,Twf1,Rab17,Rac1,Robo1,Cyfip1,Ulk1,Caprin1,Clip1,Dynll1,Zfp296,Cul7,Khdc3,Dab2ip,Wasl,Kidins220,Nedd4l,Anapc2,Fig4,Baiap2,Bcas3,Creb3l2,Hdac4,Lzts1,Rgma,Auts2,Myo3b,Tnik
GO:0048814	regulation of dendrite morphogenesis	-2.64773	Grin1,Robo1,Caprin1,Cul7,Nedd4l,Anapc2,Baiap2,Lzts1,Tnik
GO:0050807	regulation of synapse organization	-2.46311	Asap1,Dkk1,Fcgr2b,Grin1,Itsn1,Neurl1a,Srgn,Rab17,Rock2,Cyfip1,Sparc,Caprin1,Tanc1,Dab2ip,Wasl,Anapc2,Baiap2,Lzts1
GO:0010976	positive regulation of neuron projection development	-2.43408	Fgfr1,Fkbp1b,Itpr1,P2ry2,Twf1,Cyfip1,Caprin1,Clip1,Khdc3,Dab2ip,Kidins220,Fig4,Baiap2,Creb3l2,Rgma
GO:0050803	regulation of synapse structure or activity	-2.34635	Asap1,Dkk1,Fcgr2b,Grin1,Itsn1,Neurl1a,Srgn,Rab17,Rock2,Cyfip1,Sparc,Caprin1,Tanc1,Dab2ip,Wasl,Anapc2,Baiap2,Lzts1
GO:0099175	regulation of postsynapse organization	-2.14819	Asap1,Fcgr2b,Grin1,Itsn1,Srgn,Caprin1,Tanc1,Wasl,Baiap2,Lzts1
WP298	G13 signaling pathway	-4.03154	Pip4k2a,Ppp1cb,Rac1,Rock2,Mybph,Wasl,Iqgap2,Apc,Bdkrb1,Fgf3,Fgfr1,Itga5,Limk2,Mras,Pip5k1b,Cyfip1,Arhgef12,Baiap2,Lcp2,Map2k6,Mapk8,Git2,Csk
WP298	G13 signaling pathway	-4.03154	Pip4k2a,Ppp1cb,Rac1,Rock2,Mybph,Wasl,Iqgap2
mmu04810	Regulation of actin cytoskeleton - Mus musculus (house mouse)	-3.38651	Apc,Bdkrb1,Fgf3,Fgfr1,Itga5,Limk2,Mras,Pip4k2a,Pip5k1b,Ppp1cb,Rac1,Rock2,Cyfip1,Arhgef12,Wasl,Baiap2,Iqgap2
mmu05135	Yersinia infection - Mus musculus (house mouse)	-2.72902	Itga5,Lcp2,Pip5k1b,Rac1,Rock2,Map2k6,Mapk8,Git2,Arhgef12,Wasl,Baiap2
WP523	Regulation of actin cytoskeleton	-2.37402	Apc,Bdkrb1,Csk,Fgf3,Fgfr1,Mras,Pip4k2a,Pip5k1b,Rac1,Rock2,Baiap2
mmu04137	Mitophagy - animal - Mus musculus (house mouse)	-3.85145	Usp15,Mras,Rab7,Ulk1,Mapk8,Foxo3,Tbc1d15,Optn,Usp30,Tbc1d14,Tbc1d2,Chml,Rab18,Rabgef1,Dennd1b,Ap1m2,Ap2a2,Arf3,Dync1h1,Eps15l1,Itsn1,Dynll1,Chmp4c,Necap1,Stx18,Dnajc6,Cltb,Kif27,Ap4e1,Dync1li2,Lman1l,Sparc
mmu04137	Mitophagy - animal - Mus musculus (house mouse)	-3.85145	Usp15,Mras,Rab7,Ulk1,Mapk8,Foxo3,Tbc1d15,Optn,Usp30
R-MMU-8854214	TBC/RABGAPs	-3.57111	Rab7,Ulk1,Tbc1d15,Optn,Tbc1d14,Tbc1d2
R-MMU-9007101	Rab regulation of trafficking	-2.85335	Chml,Rab18,Rab7,Ulk1,Rabgef1,Tbc1d15,Optn,Tbc1d14,Dennd1b,Tbc1d2
R-MMU-199991	Membrane Trafficking	-2.15205	Ap1m2,Ap2a2,Arf3,Chml,Dync1h1,Eps15l1,Itsn1,Rab18,Rab7,Ulk1,Dynll1,Rabgef1,Chmp4c,Tbc1d15,Necap1,Stx18,Optn,Dnajc6,Cltb,Kif27,Tbc1d14,Ap4e1,Dync1li2,Lman1l,Dennd1b,Tbc1d2
R-MMU-5653656	Vesicle-mediated transport	-2.10215	Ap1m2,Ap2a2,Arf3,Chml,Dync1h1,Eps15l1,Itsn1,Rab18,Rab7,Sparc,Ulk1,Dynll1,Rabgef1,Chmp4c,Tbc1d15,Necap1,Stx18,Optn,Dnajc6,Cltb,Kif27,Tbc1d14,Ap4e1,Dync1li2,Lman1l,Dennd1b,Tbc1d2
GO:0031175	neuron projection development	-3.73579	Ank3,Apc,Dst,Fcgr2b,Fgfr1,Srgap2,Lifr,Map4,Rac1,Robo1,Rock2,Shc1,Cyfip1,Tgfb2,Ulk1,Mapk8,Pla2g10,B4galt5,B4galt6,Dock7,Tbc1d23,Dab2ip,Fryl,Wasl,Bloc1s2,Kidins220,Stxbp5,Tmem108,Rbfox2,Baiap2,Arfgef1,Ablim1,Cdnf,Camsap1,Prickle2,Rgma,Auts2,Myo3b,Tctn1,Tnik
GO:0031175	neuron projection development	-3.73579	Ank3,Apc,Dst,Fcgr2b,Fgfr1,Srgap2,Lifr,Map4,Rac1,Robo1,Rock2,Shc1,Cyfip1,Tgfb2,Ulk1,Mapk8,Pla2g10,B4galt5,B4galt6,Dock7,Tbc1d23,Dab2ip,Fryl,Wasl,Bloc1s2,Kidins220,Stxbp5,Tmem108,Rbfox2,Baiap2,Arfgef1,Ablim1,Cdnf,Camsap1,Prickle2,Rgma,Auts2,Myo3b,Tctn1,Tnik
GO:0048812	neuron projection morphogenesis	-2.21309	Ank3,Apc,Dst,Srgap2,Lifr,Rac1,Robo1,Rock2,Cyfip1,Tgfb2,Ulk1,Mapk8,Pla2g10,B4galt5,B4galt6,Dock7,Dab2ip,Wasl,Kidins220,Stxbp5,Tmem108,Rbfox2,Ablim1,Auts2,Tctn1,Tnik
GO:0120039	plasma membrane bounded cell projection morphogenesis	-2.15205	Ank3,Apc,Dst,Srgap2,Lifr,Rac1,Robo1,Rock2,Cyfip1,Tgfb2,Ulk1,Mapk8,Pla2g10,B4galt5,B4galt6,Dock7,Dab2ip,Wasl,Kidins220,Stxbp5,Tmem108,Rbfox2,Ablim1,Auts2,Tctn1,Tnik
GO:0048858	cell projection morphogenesis	-2.07291	Ank3,Apc,Dst,Srgap2,Lifr,Rac1,Robo1,Rock2,Cyfip1,Tgfb2,Ulk1,Mapk8,Pla2g10,B4galt5,B4galt6,Dock7,Dab2ip,Wasl,Kidins220,Stxbp5,Tmem108,Rbfox2,Ablim1,Auts2,Tctn1,Tnik
GO:0120032	regulation of plasma membrane bounded cell projection assembly	-3.4791	Apc,Hnf4a,Limk2,Map4,Neurl1a,Pld1,Twf1,Rab17,Rac1,Cyfip1,Dynll1,Wasl,Bcas3,Hdac4,Auts2,Myo3b
GO:0120032	regulation of plasma membrane bounded cell projection assembly	-3.4791	Apc,Hnf4a,Limk2,Map4,Neurl1a,Pld1,Twf1,Rab17,Rac1,Cyfip1,Dynll1,Wasl,Bcas3,Hdac4,Auts2,Myo3b
GO:0060491	regulation of cell projection assembly	-3.40917	Apc,Hnf4a,Limk2,Map4,Neurl1a,Pld1,Twf1,Rab17,Rac1,Cyfip1,Dynll1,Wasl,Bcas3,Hdac4,Auts2,Myo3b
GO:0120034	positive regulation of plasma membrane bounded cell projection assembly	-2.68163	Apc,Neurl1a,Rac1,Cyfip1,Dynll1,Wasl,Bcas3,Hdac4,Auts2,Myo3b
GO:0051491	positive regulation of filopodium assembly	-2.34804	Neurl1a,Rac1,Wasl,Bcas3,Myo3b
GO:0051489	regulation of filopodium assembly	-2.1591	Neurl1a,Rab17,Rac1,Wasl,Bcas3,Myo3b
GO:0009896	positive regulation of catabolic process	-3.46282	Apc,Bid,Hmgb1,Pip4k2a,Rab7,Rock2,Sorl1,Tnfrsf1b,Ulk1,Vdac1,Wfs1,Mapk8,Foxo3,Dnajb2,Ndfip1,Atg4b,Dab2ip,Optn,Sting1,Tlr9,Nedd4l,Zfand2a,Prkaa2,Egln2,Lpcat1,Tnrc6b,Tut7,Vps13d,Vgll4,Rgma
GO:0009896	positive regulation of catabolic process	-3.46282	Apc,Bid,Hmgb1,Pip4k2a,Rab7,Rock2,Sorl1,Tnfrsf1b,Ulk1,Vdac1,Wfs1,Mapk8,Foxo3,Dnajb2,Ndfip1,Atg4b,Dab2ip,Optn,Sting1,Tlr9,Nedd4l,Zfand2a,Prkaa2,Egln2,Lpcat1,Tnrc6b,Tut7,Vps13d,Vgll4,Rgma
GO:0045732	positive regulation of protein catabolic process	-3.45562	Apc,Rab7,Sorl1,Tnfrsf1b,Wfs1,Mapk8,Dnajb2,Ndfip1,Atg4b,Dab2ip,Nedd4l,Zfand2a,Egln2,Lpcat1,Vgll4,Rgma
GO:0031122	cytoplasmic microtubule organization	-3.40639	Apc,Dync1h1,Limk2,Clip1,Tacc2,Tubg2,Camsap1,Tubgcp5,Cep131,Rac1,Rock2,Mapk8,Chmp4c,Caly,Tpx2,Specc1l,Bora,Prkaa2,Wdr62,Tacc1
GO:0031122	cytoplasmic microtubule organization	-3.40639	Apc,Dync1h1,Limk2,Clip1,Tacc2,Tubg2,Camsap1,Tubgcp5
GO:0032886	regulation of microtubule-based process	-2.67647	Apc,Cep131,Dync1h1,Rac1,Rock2,Mapk8,Clip1,Tacc2,Chmp4c,Caly,Tpx2,Specc1l,Bora,Prkaa2,Camsap1,Wdr62,Tacc1
GO:0070507	regulation of microtubule cytoskeleton organization	-2.12705	Apc,Dync1h1,Rac1,Mapk8,Clip1,Chmp4c,Tpx2,Specc1l,Bora,Prkaa2,Camsap1
GO:0009063	amino acid catabolic process	-3.38313	Auh,Bcat2,Got2,Hal,Gcat,Tdh,Etfb,Ido2,Aldh4a1,Acmsd,Lpin1,Cyp4f18,Aldh1l1
GO:0009063	amino acid catabolic process	-3.38313	Auh,Bcat2,Got2,Hal,Gcat,Tdh,Etfb,Ido2,Aldh4a1,Acmsd
GO:0009068	aspartate family amino acid catabolic process	-2.36407	Got2,Gcat,Tdh
GO:1901606	alpha-amino acid catabolic process	-2.14032	Bcat2,Got2,Gcat,Tdh,Ido2,Aldh4a1,Acmsd
GO:0046395	carboxylic acid catabolic process	-2.02333	Auh,Bcat2,Lpin1,Got2,Hal,Gcat,Tdh,Cyp4f18,Aldh1l1,Etfb,Ido2,Aldh4a1,Acmsd
GO:0046473	phosphatidic acid metabolic process	-3.2762	Lpin1,Pld1,Pla2g10,Agpat2,Dgkh,Lpcat3,Pla1a,Lpcat1,Pla2g4e,Arf3,Pip4k2a,Pip5k1b,Slc44a2,Fig4,Pi4kb,Fabp3,Hsd17b2,Lta4h,Sin3b,Slc10a1,Slc22a5,Ptges,Acot13,Cers4,Osbpl3,Bdh1,Cyp4f18,Acaca,Prkaa2,Sgms1
GO:0046473	phosphatidic acid metabolic process	-3.2762	Lpin1,Pld1,Pla2g10,Agpat2,Dgkh
mmu00564	Glycerophospholipid metabolism - Mus musculus (house mouse)	-2.67815	Lpin1,Lpcat3,Pld1,Pla2g10,Agpat2,Pla1a,Lpcat1,Pla2g4e,Dgkh
R-MMU-1483257	Phospholipid metabolism	-2.48601	Arf3,Lpin1,Lpcat3,Pip4k2a,Pip5k1b,Pla2g10,Agpat2,Slc44a2,Pla1a,Fig4,Pi4kb,Lpcat1,Pla2g4e
R-MMU-1482801	Acyl chain remodelling of PS	-2.47957	Lpcat3,Pla2g10,Pla1a,Pla2g4e
R-MMU-1482788	Acyl chain remodelling of PC	-2.14886	Lpcat3,Pla2g10,Lpcat1,Pla2g4e
R-MMU-556833	Metabolism of lipids	-2.13175	Arf3,Fabp3,Lpin1,Lpcat3,Hsd17b2,Lta4h,Pip4k2a,Pip5k1b,Sin3b,Slc10a1,Slc22a5,Pla2g10,Ptges,Acot13,Cers4,Agpat2,Slc44a2,Osbpl3,Bdh1,Cyp4f18,Pla1a,Fig4,Acaca,Pi4kb,Prkaa2,Sgms1,Lpcat1,Pla2g4e
mmu04728	Dopaminergic synapse - Mus musculus (house mouse)	-3.26178	Cacna1c,Camk2g,Gng4,Itpr1,Itpr3,Plcb4,Ppp1cb,Mapk8,Caly,Creb3l2,Creb5,Ppp2r2c,Pld1,Map2k6,Pla2g4e,Ank3,Fgfr1,Itga5,Mras,Plaur,Rac1,Rock2,Tgfb2,Arhgef12,Flnb,Atp2b1,Camk1g,Grin1,F2rl3,Fga,Lcp2,Fkbp1b,Fxyd3,Bdkrb1,P2ry2,Pde8b,Rcan1,Prkaa2,Shc1,Adcyap1r1
mmu04728	Dopaminergic synapse - Mus musculus (house mouse)	-3.26178	Cacna1c,Camk2g,Gng4,Itpr1,Itpr3,Plcb4,Ppp1cb,Mapk8,Caly,Creb3l2,Creb5,Ppp2r2c
mmu04912	GnRH signaling pathway - Mus musculus (house mouse)	-2.93817	Cacna1c,Camk2g,Itpr1,Itpr3,Plcb4,Pld1,Map2k6,Mapk8,Pla2g4e
mmu05205	Proteoglycans in cancer - Mus musculus (house mouse)	-2.58595	Ank3,Camk2g,Fgfr1,Itga5,Itpr1,Itpr3,Mras,Plaur,Ppp1cb,Rac1,Rock2,Tgfb2,Arhgef12,Flnb
mmu04925	Aldosterone synthesis and secretion - Mus musculus (house mouse)	-2.55902	Cacna1c,Camk2g,Itpr1,Itpr3,Plcb4,Atp2b1,Creb3l2,Camk1g,Creb5
mmu04720	Long-term potentiation - Mus musculus (house mouse)	-2.50559	Cacna1c,Camk2g,Grin1,Itpr1,Itpr3,Plcb4,Ppp1cb
mmu04611	Platelet activation - Mus musculus (house mouse)	-2.47155	F2rl3,Fga,Itpr1,Itpr3,Lcp2,Plcb4,Ppp1cb,Rock2,Arhgef12,Pla2g4e
R-MMU-5578775	Ion homeostasis	-2.4308	Camk2g,Fkbp1b,Itpr1,Itpr3,Fxyd3,Atp2b1
mmu04750	Inflammatory mediator regulation of TRP channels - Mus musculus (house mouse)	-2.4221	Bdkrb1,Camk2g,Itpr1,Itpr3,P2ry2,Plcb4,Ppp1cb,Map2k6,Mapk8,Pla2g4e
mmu04927	Cortisol synthesis and secretion - Mus musculus (house mouse)	-2.3301	Cacna1c,Itpr1,Itpr3,Plcb4,Creb3l2,Pde8b,Creb5
mmu04921	Oxytocin signaling pathway - Mus musculus (house mouse)	-2.30945	Cacna1c,Camk2g,Itpr1,Itpr3,Plcb4,Ppp1cb,Rock2,Rcan1,Prkaa2,Camk1g,Pla2g4e
mmu04935	Growth hormone synthesis, secretion and action - Mus musculus (house mouse)	-2.16597	Cacna1c,Itpr1,Itpr3,Plcb4,Shc1,Map2k6,Mapk8,Creb3l2,Creb5
mmu04713	Circadian entrainment - Mus musculus (house mouse)	-2.12949	Adcyap1r1,Cacna1c,Camk2g,Gng4,Grin1,Itpr1,Itpr3,Plcb4
GO:0044089	positive regulation of cellular component biogenesis	-3.24897	Abca1,Apc,Bid,Chga,Csf3,Dync1h1,Has3,Neurl1a,Pip4k2a,Rab7,Rac1,Rock2,Cyfip1,Ulk1,Mapk8,Atf7ip,Clip1,Dynll1,Tppp3,Caly,Dab2ip,Stx18,Wasl,Hopx,Baiap2,Bcas3,Hdac4,Mtss1,Auts2,Myo3b,Dkk1,Hmgb1,Twf1,Sorl1,Riok3,Stxbp5,Jam3,Arfgef1,Svil,Camsap1,Kank4,Tgfb2,Lima1,Chmp4c,Tpx2,Specc1l,Bora,Prkaa2,Coro2b,Iqgap2,Cct3,Plaur,Vdac1,Pebp1,Anapc7,Tnks2,C2cd5,Synj1,Vps13d,Cacna1c,Myh7b
GO:0044089	positive regulation of cellular component biogenesis	-3.24897	Abca1,Apc,Bid,Chga,Csf3,Dync1h1,Has3,Neurl1a,Pip4k2a,Rab7,Rac1,Rock2,Cyfip1,Ulk1,Mapk8,Atf7ip,Clip1,Dynll1,Tppp3,Caly,Dab2ip,Stx18,Wasl,Hopx,Baiap2,Bcas3,Hdac4,Mtss1,Auts2,Myo3b
GO:0043254	regulation of protein-containing complex assembly	-3.06699	Abca1,Apc,Bid,Csf3,Dkk1,Hmgb1,Twf1,Rac1,Cyfip1,Sorl1,Ulk1,Mapk8,Atf7ip,Clip1,Riok3,Tppp3,Caly,Dab2ip,Stxbp5,Jam3,Baiap2,Arfgef1,Svil,Camsap1,Kank4
GO:0051493	regulation of cytoskeleton organization	-2.64141	Apc,Csf3,Dync1h1,Twf1,Rac1,Rock2,Cyfip1,Tgfb2,Mapk8,Clip1,Lima1,Chmp4c,Tpx2,Wasl,Specc1l,Bora,Jam3,Prkaa2,Baiap2,Bcas3,Mtss1,Arfgef1,Svil,Camsap1,Coro2b,Kank4,Myo3b,Iqgap2
GO:0010638	positive regulation of organelle organization	-2.46198	Apc,Bid,Cct3,Csf3,Dync1h1,Pip4k2a,Plaur,Rac1,Rock2,Cyfip1,Ulk1,Vdac1,Pebp1,Mapk8,Atf7ip,Anapc7,Clip1,Dynll1,Stx18,Wasl,Tnks2,C2cd5,Synj1,Baiap2,Bcas3,Mtss1,Vps13d
GO:0032271	regulation of protein polymerization	-2.1897	Apc,Csf3,Twf1,Rac1,Cyfip1,Mapk8,Clip1,Tppp3,Baiap2,Arfgef1,Svil,Camsap1,Kank4
GO:0032970	regulation of actin filament-based process	-2.06546	Cacna1c,Csf3,Twf1,Rac1,Rock2,Cyfip1,Tgfb2,Lima1,Wasl,Specc1l,Jam3,Baiap2,Bcas3,Mtss1,Arfgef1,Svil,Coro2b,Kank4,Myo3b,Iqgap2,Myh7b
GO:0032956	regulation of actin cytoskeleton organization	-2.0336	Csf3,Twf1,Rac1,Rock2,Cyfip1,Tgfb2,Lima1,Wasl,Specc1l,Jam3,Baiap2,Bcas3,Mtss1,Arfgef1,Svil,Coro2b,Kank4,Myo3b,Iqgap2
GO:0030832	regulation of actin filament length	-2.03252	Csf3,Twf1,Rac1,Cyfip1,Lima1,Specc1l,Baiap2,Arfgef1,Svil,Kank4,Myo3b
R-MMU-71387	Metabolism of carbohydrates	-3.23433	Got2,Gpi1,Has3,Nup50,Pfkfb2,Rpia,Gpc6,B3galt2,Slc25a13,Nup210,St3gal6,Hs3st3b1,B4galt5,B4galt6,Slc37a2,Man2c1,Cemip,Lyve1
R-MMU-71387	Metabolism of carbohydrates	-3.23433	Got2,Gpi1,Has3,Nup50,Pfkfb2,Rpia,Gpc6,B3galt2,Slc25a13,Nup210,St3gal6,Hs3st3b1,B4galt5,B4galt6,Slc37a2,Man2c1,Cemip,Lyve1
R-MMU-70326	Glucose metabolism	-2.11066	Got2,Gpi1,Nup50,Pfkfb2,Slc25a13,Nup210,Slc37a2
GO:0016241	regulation of macroautophagy	-3.209	Pip4k2a,Ulk1,Vdac1,Tmem39a,Optn,Sting1,Usp30,Prkaa2,Lzts1,Fez2,Vps13d,Bid,Hmgb1,Foxo3,Tlr9,Tbc1d14
GO:0016241	regulation of macroautophagy	-3.209	Pip4k2a,Ulk1,Vdac1,Tmem39a,Optn,Sting1,Usp30,Prkaa2,Lzts1,Fez2,Vps13d
GO:0010508	positive regulation of autophagy	-2.24681	Bid,Hmgb1,Pip4k2a,Ulk1,Vdac1,Foxo3,Optn,Sting1,Tlr9,Prkaa2,Vps13d
GO:2000785	regulation of autophagosome assembly	-2.1598	Pip4k2a,Ulk1,Tmem39a,Tbc1d14,Fez2
GO:0016197	endosomal transport	-3.14432	Abca1,Eps15l1,Fcgr2b,Itsn1,Rab17,Rab7,Sorl1,Vps26a,Chmp4c,Tbc1d23,Caly,Ap5s1,Vps35l,Bloc1s2,Tbc1d14,Dennd1b
GO:0016197	endosomal transport	-3.14432	Abca1,Eps15l1,Fcgr2b,Itsn1,Rab17,Rab7,Sorl1,Vps26a,Chmp4c,Tbc1d23,Caly,Ap5s1,Vps35l,Bloc1s2,Tbc1d14,Dennd1b
GO:0032456	endocytic recycling	-2.29699	Fcgr2b,Rab17,Rab7,Sorl1,Vps26a,Vps35l,Dennd1b
GO:0032308	positive regulation of prostaglandin secretion	-3.13911	P2ry2,Map2k6,Pla2g10,Ptges,Fabp3
GO:0032308	positive regulation of prostaglandin secretion	-3.13911	P2ry2,Map2k6,Pla2g10,Ptges
GO:0032306	regulation of prostaglandin secretion	-2.91759	P2ry2,Map2k6,Pla2g10,Ptges
GO:2000193	positive regulation of fatty acid transport	-2.56325	Fabp3,P2ry2,Map2k6,Pla2g10,Ptges
GO:0032305	positive regulation of icosanoid secretion	-2.03713	P2ry2,Map2k6,Pla2g10,Ptges
GO:0035148	tube formation	-3.12152	Fgf3,Nup50,Rock2,Tgfb2,Tulp3,Shroom3,Kdm2b,Dab2ip,Specc1l,Bcas3,Gatad2a,Rgma,Mthfd1l,Tctn1
GO:0035148	tube formation	-3.12152	Fgf3,Nup50,Rock2,Tgfb2,Tulp3,Shroom3,Kdm2b,Dab2ip,Specc1l,Bcas3,Gatad2a,Rgma,Mthfd1l,Tctn1
GO:0001841	neural tube formation	-2.75478	Nup50,Rock2,Tgfb2,Tulp3,Shroom3,Kdm2b,Specc1l,Gatad2a,Rgma,Mthfd1l,Tctn1
GO:0048702	embryonic neurocranium morphogenesis	-2.60862	Tgfb2,Tulp3,Mthfd1l
GO:0072175	epithelial tube formation	-2.53377	Fgf3,Nup50,Rock2,Tgfb2,Tulp3,Shroom3,Kdm2b,Specc1l,Gatad2a,Rgma,Mthfd1l,Tctn1
GO:0001843	neural tube closure	-2.28841	Rock2,Tgfb2,Tulp3,Shroom3,Kdm2b,Specc1l,Gatad2a,Rgma,Mthfd1l
GO:0060606	tube closure	-2.26328	Rock2,Tgfb2,Tulp3,Shroom3,Kdm2b,Specc1l,Gatad2a,Rgma,Mthfd1l
GO:0001838	embryonic epithelial tube formation	-2.20609	Nup50,Rock2,Tgfb2,Tulp3,Shroom3,Kdm2b,Specc1l,Gatad2a,Rgma,Mthfd1l,Tctn1
GO:0014020	primary neural tube formation	-2.11915	Rock2,Tgfb2,Tulp3,Shroom3,Kdm2b,Specc1l,Gatad2a,Rgma,Mthfd1l
R-MMU-1632852	Macroautophagy	-3.11732	Dync1h1,Ulk1,Vdac1,Dynll1,Lamtor3,Chmp4c,Atg4b,Usp30,Prkaa2,Dync1li2,Atg4c,Creb3l2,Creb5
R-MMU-1632852	Macroautophagy	-3.11732	Dync1h1,Ulk1,Vdac1,Dynll1,Lamtor3,Chmp4c,Atg4b,Usp30,Prkaa2,Dync1li2,Atg4c
R-MMU-9612973	Autophagy	-3.11732	Dync1h1,Ulk1,Vdac1,Dynll1,Lamtor3,Chmp4c,Atg4b,Usp30,Prkaa2,Dync1li2,Atg4c
mmu04962	Vasopressin-regulated water reabsorption - Mus musculus (house mouse)	-2.07411	Dync1h1,Dynll1,Creb3l2,Creb5,Dync1li2
