# Supplementary material for: TEAD2 initiates ground-state pluripotency by mediating chromatin looping
Source: EMBO J. 2024 Apr 11;43(10):3. doi: 10.1038/s44318-024-00086-5 (PMC11099042; doi:10.1038/s44318-024-00086-5)
Supplement: Supplementary file 9 — Dataset EV2 [file 44318_2024_86_MOESM9_ESM.xlsx]

## Sheet: Sheet1
Dataset EV2. The differential genes of 2iL-ESCs compared with SL-ESCs.
	BaseMean	log2 Fold change	lfcSE	Stat	P value	P adj	Type	Gene_ID
Eef1a1	86396.4	-0.0351936	0.01765	-1.99398	0.0461546	0.0904013	noSig	Eef1a1
Hsp90ab1	86396.4	-0.0351936	0.01765	-1.99398	0.0461546	0.0904013	noSig	Hsp90ab1
Atp5b	86396.4	-0.0351936	0.01765	-1.99398	0.0461546	0.0904013	noSig	Atp5b
Hsp90aa1	86396.4	-0.0351936	0.01765	-1.99398	0.0461546	0.0904013	noSig	Hsp90aa1
Gapdh	84435.9	-0.21892	0.138219	-1.58386	0.113226	0.194303	noSig	Gapdh
Ncl	78693.6	-0.665272	0.205597	-3.23581	0.001213	0.00350453	noSig	Ncl
Hnrnpu	78055.1	-0.491865	0.196243	-2.50641	0.0121965	0.028058	noSig	Hnrnpu
Npm1	72635.1	0.889217	0.126795	7.01303	2.33206e-12	2.31216e-11	noSig	Npm1
RP24-396E16.1	69079.4	-0.419693	0.260213	-1.61288	0.10677	0.184849	noSig	RP24-396E16.1
Tuba1b	66814.8	-0.981777	0.303033	-3.23984	0.00119598	0.00345948	noSig	Tuba1b
Pabpc1	62833	0.494972	0.236176	2.09578	0.0361021	0.0730877	noSig	Pabpc1
Gm26905	56347.3	-1.43727	0.233585	-6.15309	7.59884e-10	5.63619e-09	down	Gm26905
Tubb5	49011.7	0.588018	0.410271	1.43324	0.151788	0.247677	noSig	Tubb5
Mid1	43451.1	0.423173	0.198774	2.12892	0.0332612	0.0680064	noSig	Mid1
Pkm	42390.9	-0.219993	0.0732055	-3.00515	0.00265452	0.00714519	noSig	Pkm
Gnb2l1	38264.7	0.110183	0.169441	0.650274	0.515515	0.636283	noSig	Gnb2l1
Hspa8	39961.5	-0.771844	0.165017	-4.67737	2.90584e-06	1.32387e-05	noSig	Hspa8
Eef2	40089.9	-0.274347	0.161673	-1.69692	0.0897121	0.159606	noSig	Eef2
Trim28	40062.6	-1.38054	0.237737	-5.80701	6.35964e-09	4.22577e-08	down	Trim28
Ppia	37775.7	0.176139	0.0843272	2.08876	0.0367293	0.0741499	noSig	Ppia
Gm10116	35439.7	0.915168	0.225871	4.05173	5.08401e-05	0.000189481	noSig	Gm10116
Rpsa	35083	0.848287	0.122672	6.9151	4.67545e-12	4.48301e-11	noSig	Rpsa
Eef1g	37713.9	-0.0347445	0.117474	-0.295764	0.76741	0.845919	noSig	Eef1g
Fn1	44687.3	2.45458	0.2438	10.068	7.65047e-24	1.90016e-22	up	Fn1
Kpnb1	35853.2	0.171993	0.137137	1.25417	0.209779	0.321326	noSig	Kpnb1
Ybx1	32277.8	-0.0339696	0.12513	-0.271475	0.786026	0.859364	noSig	Ybx1
Ptma	34001	-0.44454	0.110036	-4.03994	5.3464e-05	0.000198464	noSig	Ptma
Gm5428	30475.8	0.216409	0.11185	1.93482	0.0530125	0.101871	noSig	Gm5428
Hnrnpf	30643.3	0.661483	0.150601	4.39229	1.12164e-05	4.63716e-05	noSig	Hnrnpf
Hspd1	30822.8	-1.37393	0.142501	-9.64153	5.33852e-22	1.16576e-20	down	Hspd1
Eif4g2	33047.2	-0.451649	0.171791	-2.62906	0.00856217	0.0204942	noSig	Eif4g2
Hnrnpa2b1	26448.1	-0.0561837	0.185176	-0.303407	0.761579	0.841306	noSig	Hnrnpa2b1
Pcbp2	30293.1	1.75181	0.317335	5.52038	3.38273e-08	2.05213e-07	up	Pcbp2
Ddx3x	31274.4	-1.39309	0.254326	-5.47757	4.31206e-08	2.57747e-07	down	Ddx3x
Nedd4	30090.6	-0.176602	0.139026	-1.27028	0.203983	0.314274	noSig	Nedd4
Hnrnpa1	27431	0.129582	0.126444	1.02482	0.30545	0.430945	noSig	Hnrnpa1
Ddx5	31116.9	-0.112547	0.201933	-0.55735	0.577288	0.69191	noSig	Ddx5
Rplp0	24849.7	0.335953	0.185055	1.81542	0.0694592	0.128347	noSig	Rplp0
Hnrnpa3	24526.3	-0.0384244	0.124462	-0.308723	0.757532	0.837925	noSig	Hnrnpa3
Nap1l1	26204.1	-0.334872	0.0752746	-4.44867	8.64048e-06	3.63926e-05	noSig	Nap1l1
Serbp1	25954.3	0.485511	0.263146	1.84503	0.0650335	0.121445	noSig	Serbp1
Ywhae	26931	0.257949	0.0633459	4.07207	4.65972e-05	0.000174836	noSig	Ywhae
Cmah	25311	-1.39299	0.15005	-9.28349	1.64018e-20	3.21481e-19	down	Cmah
Hnrnpk	24062.8	-0.0343756	0.0418461	-0.821477	0.411375	0.541979	noSig	Hnrnpk
Rplp1	19759.1	1.95069	0.551573	3.53659	0.000405326	0.00128726	up	Rplp1
Huwe1	26212	-0.344087	0.248044	-1.3872	0.16538	0.265266	noSig	Huwe1
Ubb	25591.2	0.0196824	0.0612557	0.321316	0.747971	0.831131	noSig	Ubb
Gm5786	23525.5	0.463286	0.127218	3.64167	0.000270874	0.00088874	noSig	Gm5786
Atp5a1	25140.1	-0.0911373	0.0690938	-1.31904	0.187157	0.293397	noSig	Atp5a1
Eif4a1	25445.6	-0.269472	0.103271	-2.60938	0.0090706	0.0215736	noSig	Eif4a1
Srrm2	28378.9	-0.652458	0.315815	-2.06595	0.0388333	0.0777703	noSig	Srrm2
Actb	24249.9	-0.106091	0.0758548	-1.39861	0.161931	0.260761	noSig	Actb
Gm21092	25165.1	0.262753	0.1696	1.54925	0.121321	0.206219	noSig	Gm21092
Gm15013	20501.1	0.575089	0.234875	2.44849	0.0143457	0.0324253	noSig	Gm15013
Pgam1	21741.1	-1.01372	0.0925276	-10.9559	6.22699e-28	2.07446e-26	down	Pgam1
Ddb1	24734.3	0.25968	0.107309	2.41993	0.0155236	0.0347643	noSig	Ddb1
Caprin1	23257.4	-0.417605	0.120258	-3.47257	0.000515492	0.00160373	noSig	Caprin1
Gm26825	25590.5	-0.699715	0.116847	-5.98828	2.12073e-09	1.49678e-08	noSig	Gm26825
Eif3a	23132.6	0.209055	0.0565867	3.69441	0.000220398	0.000734859	noSig	Eif3a
Nasp	22076	-0.611954	0.159257	-3.84256	0.000121759	0.000425983	noSig	Nasp
Hmgb1	21415.5	0.27094	0.0898421	3.01573	0.00256359	0.00692972	noSig	Hmgb1
Eif2s2	20694	0.749878	0.173855	4.31324	1.60878e-05	6.48228e-05	noSig	Eif2s2
Pou5f1	21865.6	0.168816	0.10454	1.61485	0.106342	0.184305	noSig	Pou5f1
Eif4g1	22895.3	-0.369698	0.262189	-1.41004	0.158527	0.256422	noSig	Eif4g1
Hspa9	21624.3	0.499594	0.091473	5.46166	4.7171e-08	2.79986e-07	noSig	Hspa9
Slc2a3	18429.4	1.03873	0.16725	6.21066	5.27611e-10	3.99225e-09	up	Slc2a3
Eif4b	22147.3	0.452642	0.128581	3.52028	0.000431089	0.00136243	noSig	Eif4b
Prdx1	15467.3	0.0390083	0.250797	0.155537	0.876398	0.920237	noSig	Prdx1
Set	22300.6	-0.31968	0.123501	-2.58848	0.00964015	0.0227316	noSig	Set
Actg1	21121	-0.790611	0.216278	-3.65553	0.00025665	0.000844627	noSig	Actg1
Dppa5a	17558.8	1.13069	0.26997	4.18822	2.81154e-05	0.000109228	up	Dppa5a
Aldoa	18694	-0.00513172	0.0619716	-0.0828077	0.934004	0.963214	noSig	Aldoa
Med21	15411.9	1.34745	0.276174	4.879	1.06624e-06	5.20117e-06	up	Med21
Eno1b	17274.6	-0.40269	0.0900706	-4.47083	7.79183e-06	3.30535e-05	noSig	Eno1b
Pgk1	10749.7	-0.660982	0.280052	-2.36021	0.0182645	0.0401033	noSig	Pgk1
Canx	19287	1.09858	0.105324	10.4305	1.7987e-25	4.97368e-24	up	Canx
Mybbp1a	20505.8	-0.321077	0.152084	-2.11119	0.0347563	0.070649	noSig	Mybbp1a
Tpt1	15823.7	0.563244	0.238283	2.36377	0.0180902	0.0397654	noSig	Tpt1
Gm5641	14137.9	0.131421	0.243067	0.540678	0.58873	0.700975	noSig	Gm5641
Eno1	15091.6	-0.482091	0.0902985	-5.33886	9.35336e-08	5.35316e-07	noSig	Eno1
Gm9396	15341.4	0.526513	0.145422	3.62059	0.000293926	0.000959376	noSig	Gm9396
Scd2	18468.4	1.88466	0.20024	9.41198	4.86889e-21	9.95293e-20	up	Scd2
H3f3b	15392.6	0.0643952	0.212532	0.302991	0.761897	0.841499	noSig	H3f3b
Ubr5	17505.5	-0.612267	0.212818	-2.87695	0.00401539	0.010381	noSig	Ubr5
Ywhaq	13886.5	-0.406951	0.120917	-3.36553	0.000763974	0.00229875	noSig	Ywhaq
Akap12	18590.8	-0.232866	0.0944885	-2.46449	0.0137208	0.0311498	noSig	Akap12
Prpf8	17780.1	-0.492529	0.169062	-2.9133	0.00357628	0.00935373	noSig	Prpf8
Hspa4	16706.1	-0.325205	0.164457	-1.97745	0.0479908	0.0934074	noSig	Hspa4
Eif5a	15760.7	-0.266882	0.0626624	-4.25905	2.05299e-05	8.13445e-05	noSig	Eif5a
Sfpq	18801.9	-0.671049	0.326622	-2.05451	0.0399264	0.0796325	noSig	Sfpq
Eif3c	17277.7	-0.38931	0.107742	-3.61336	0.000302257	0.000984011	noSig	Eif3c
Snrnp200	17490.4	-0.605154	0.187131	-3.23385	0.00122133	0.00352704	noSig	Snrnp200
Ipo5	15774.2	-0.932938	0.106895	-8.72758	2.6018e-18	4.33382e-17	noSig	Ipo5
Trip12	17030.7	-0.174867	0.0969127	-1.80438	0.071172	0.131065	noSig	Trip12
Aars	18182.4	0.898148	0.128041	7.01451	2.30754e-12	2.28902e-11	noSig	Aars
Odc1	13920.7	-1.66073	0.168073	-9.88096	5.03484e-23	1.17152e-21	down	Odc1
Hmgb2	16563.4	-0.135006	0.113842	-1.18591	0.235659	0.35218	noSig	Hmgb2
H2afz	14792.8	-0.44457	0.23309	-1.90729	0.0564827	0.10765	noSig	H2afz
Xpo1	16058.2	-0.429414	0.147786	-2.90566	0.00366484	0.00956102	noSig	Xpo1
Uba1	16145.2	0.248124	0.0792689	3.13015	0.00174716	0.00489005	noSig	Uba1
Hsp90b1	15599.5	-0.622264	0.0999435	-6.22615	4.78032e-10	3.63685e-09	noSig	Hsp90b1
Eef1b2	10643.9	0.427255	0.319958	1.33535	0.181763	0.286738	noSig	Eef1b2
Tfcp2l1	16133.6	2.7949	0.216731	12.8957	4.76024e-38	2.74939e-36	up	Tfcp2l1
Naca	11870.6	0.269343	0.286152	0.941259	0.346572	0.475827	noSig	Naca
Hnrnph1	13789.5	-0.0520297	0.219495	-0.237043	0.812624	0.879479	noSig	Hnrnph1
Srsf3	10943.7	-0.422763	0.182978	-2.31045	0.020863	0.045224	noSig	Srsf3
Gm4978	13580.9	-0.168595	0.103247	-1.63293	0.102483	0.178584	noSig	Gm4978
Cnot1	14913.6	0.232749	0.203087	1.14605	0.251772	0.371428	noSig	Cnot1
Usp9x	14918.8	-0.217266	0.171623	-1.26595	0.20553	0.316058	noSig	Usp9x
Morf4l1	12918.1	0.469849	0.129656	3.62382	0.000290289	0.000948296	noSig	Morf4l1
Fkbp4	14704.7	-0.241347	0.129391	-1.86526	0.0621455	0.116767	noSig	Fkbp4
Top2a	13878.7	0.304515	0.106623	2.85599	0.00429024	0.0110072	noSig	Top2a
Yam1	12668.2	-0.76566	0.456753	-1.67631	0.0936771	0.165439	noSig	Yam1
Acly	15715.9	0.877446	0.198984	4.40964	1.03545e-05	4.3083e-05	noSig	Acly
Gm5148	8700.61	1.38532	0.459216	3.01671	0.00255535	0.00691126	up	Gm5148
Ctnnb1	13003.4	-0.626429	0.136475	-4.59006	4.43113e-06	1.95766e-05	noSig	Ctnnb1
Tuba1c	14624	0.0261184	0.187399	0.139373	0.889156	0.929167	noSig	Tuba1c
Enah	14217.1	-1.6473	0.120941	-13.6207	3.01674e-42	2.18932e-40	down	Enah
Gm8730	11583.8	0.505695	0.223225	2.2654	0.0234879	0.0502326	noSig	Gm8730
Gpi1	12687.4	0.318997	0.0772257	4.13071	3.61651e-05	0.000138056	noSig	Gpi1
Prrc2c	14738	-0.273844	0.261454	-1.04739	0.294921	0.419639	noSig	Prrc2c
Cct4	10333.7	0.416547	0.215607	1.93197	0.053363	0.102424	noSig	Cct4
Ctnna1	14411.1	0.372115	0.211317	1.76093	0.0782497	0.141877	noSig	Ctnna1
Ldha	10868.8	-1.22401	0.152532	-8.02463	1.01833e-15	1.38826e-14	down	Ldha
Cct2	12453.6	0.305363	0.177448	1.72086	0.0852761	0.152871	noSig	Cct2
Hnrnpab	13309.1	-0.440876	0.116339	-3.78958	0.000150901	0.000518916	noSig	Hnrnpab
Asns	14425.1	2.54539	0.104492	24.3596	4.58869e-131	7.46503e-128	up	Asns
Spp1	14207.3	2.07906	0.289503	7.18149	6.89534e-13	7.23714e-12	up	Spp1
Gm10020	10448.5	0.340016	0.258643	1.31461	0.188639	0.295271	noSig	Gm10020
Btf3	9492.63	0.444647	0.245021	1.81473	0.0695657	0.128514	noSig	Btf3
Eif4a2	11414.1	1.16293	0.20858	5.57544	2.46904e-08	1.52341e-07	up	Eif4a2
Macf1	13878.3	1.03505	0.216359	4.78394	1.71893e-06	8.12518e-06	up	Macf1
Gm13225	11675.6	0.664593	0.242755	2.73771	0.00618682	0.0153195	noSig	Gm13225
Cct8	10830.3	-0.174342	0.16146	-1.07979	0.280238	0.402632	noSig	Cct8
Tcp1	11645.9	-0.13136	0.104257	-1.25996	0.207682	0.31874	noSig	Tcp1
Hnrnpl	12277.7	-0.464415	0.126688	-3.66581	0.000246561	0.000814859	noSig	Hnrnpl
Srsf2	12390.5	-1.06396	0.191415	-5.55839	2.72268e-08	1.66883e-07	down	Srsf2
Ran	11010.1	-0.21378	0.126545	-1.68936	0.0911507	0.161797	noSig	Ran
Gm10036	9787.09	0.293056	0.251928	1.16325	0.244726	0.362815	noSig	Gm10036
Hdgf	11750.5	-0.19481	0.0981811	-1.98419	0.0472343	0.0921095	noSig	Hdgf
Dhx9	12784.5	-1.08422	0.244092	-4.44187	8.91816e-06	3.74812e-05	down	Dhx9
Cltc	12666.9	0.0976725	0.0949315	1.02887	0.30354	0.428746	noSig	Cltc
Vcp	12630.9	-0.258492	0.156994	-1.64651	0.099659	0.174301	noSig	Vcp
Gm26619	8804.59	0.815481	0.422855	1.92851	0.0537912	0.103144	noSig	Gm26619
Ptbp1	12289.5	-0.491943	0.12031	-4.08897	4.33294e-05	0.000163455	noSig	Ptbp1
St13	11464.6	0.294417	0.0798676	3.68631	0.000227531	0.000757478	noSig	St13
Zfp106	12340.2	-0.236286	0.22439	-1.05301	0.292335	0.416658	noSig	Zfp106
Eprs	12251.2	0.198417	0.0639219	3.10406	0.00190884	0.00530681	noSig	Eprs
Uhrf1	12364.3	0.981371	0.21444	4.57643	4.72975e-06	2.08054e-05	noSig	Uhrf1
Prrc2b	13068.2	0.862007	0.23306	3.69865	0.000216749	0.000723805	noSig	Prrc2b
RP24-355N14.3	11708.1	-2.64356	0.46728	-5.65733	1.53742e-08	9.69745e-08	down	RP24-355N14.3
Gm28037	7796.98	1.02127	0.260236	3.9244	8.69464e-05	0.000311181	up	Gm28037
Cfl1	10784.1	-0.692489	0.0732533	-9.45334	3.28175e-21	6.7795e-20	noSig	Cfl1
Cdh1	11713.5	0.590046	0.0775155	7.61198	2.69932e-14	3.24085e-13	noSig	Cdh1
Sf3b1	10608	0.217308	0.0828589	2.62263	0.00872543	0.0208441	noSig	Sf3b1
Lamc1	12517.6	0.726548	0.216145	3.36139	0.000775508	0.00233058	noSig	Lamc1
Cct7	9770.26	0.1505	0.254605	0.59111	0.554447	0.6715	noSig	Cct7
Msh6	11185.9	0.000135152	0.149158	0.000906099	0.999277	1	noSig	Msh6
Pa2g4	9621.35	-0.562804	0.0973071	-5.78379	7.30367e-09	4.8186e-08	noSig	Pa2g4
G3bp1	10800.4	0.1983	0.0837737	2.36709	0.0179288	0.0394683	noSig	G3bp1
Gm4737	11147.1	0.226485	0.0906617	2.49814	0.0124848	0.0286437	noSig	Gm4737
Anp32b	10155.1	-0.623359	0.0870719	-7.15913	8.11896e-13	8.45775e-12	noSig	Anp32b
Fasn	12536.3	-0.405378	0.343863	-1.17889	0.23844	0.355466	noSig	Fasn
Flna	11225.2	-1.40065	0.202523	-6.91599	4.64614e-12	4.4571e-11	down	Flna
Rplp2	7185.47	1.25075	0.481391	2.59819	0.00937156	0.0221733	up	Rplp2
Chd4	11086.5	-0.731791	0.116649	-6.27345	3.53145e-10	2.72697e-09	noSig	Chd4
Calr	11215.2	0.165401	0.115486	1.43221	0.152083	0.248075	noSig	Calr
Polr2a	12028	0.722984	0.250925	2.88128	0.00396067	0.0102533	noSig	Polr2a
Stip1	10494.5	-0.344434	0.127541	-2.70058	0.00692193	0.0169399	noSig	Stip1
Ywhag	10569.4	0.0334875	0.101268	0.330683	0.740884	0.825356	noSig	Ywhag
Cct5	9670.62	-0.573301	0.0812554	-7.05555	1.71919e-12	1.72556e-11	noSig	Cct5
Cct3	9462.59	-0.483288	0.109365	-4.41903	9.91434e-06	4.13475e-05	noSig	Cct3
Tet1	11644.5	-1.08506	0.292933	-3.70412	0.000212126	0.000709827	down	Tet1
Dync1h1	11221.6	0.467387	0.127164	3.67547	0.000237411	0.000788892	noSig	Dync1h1
Slc25a3	9998.15	0.378723	0.0618519	6.12305	9.17997e-10	6.73727e-09	noSig	Slc25a3
Tpm3	11886	-0.165588	0.297908	-0.555835	0.578324	0.692662	noSig	Tpm3
Mybl2	10481.5	0.162434	0.0544068	2.98554	0.00283078	0.00757332	noSig	Mybl2
Gdi2	10056.5	0.0442629	0.100672	0.439676	0.660172	0.76165	noSig	Gdi2
Matr3	9030.9	-0.15559	0.110941	-1.40246	0.160777	0.259289	noSig	Matr3
L1td1	11342.5	-2.29287	0.180307	-12.7164	4.79255e-37	2.5917e-35	down	L1td1
Wnk1	10860.1	0.923898	0.108357	8.5264	1.50974e-17	2.37878e-16	noSig	Wnk1
Csnk1a1	10740.6	0.369767	0.0840111	4.40141	1.07551e-05	4.46158e-05	noSig	Csnk1a1
Nanog	11059.2	2.06696	0.237749	8.6939	3.50199e-18	5.78392e-17	up	Nanog
Lmnb1	10487.5	-0.390862	0.110957	-3.52266	0.000427244	0.00135225	noSig	Lmnb1
Ptges3	9388.94	0.833872	0.171928	4.85012	1.23389e-06	5.96092e-06	noSig	Ptges3
Gars	10817.8	0.610346	0.140831	4.33388	1.46504e-05	5.9374e-05	noSig	Gars
Paics	9513.57	0.512265	0.150938	3.39387	0.000689116	0.00209156	noSig	Paics
Rad23b	10557.6	-0.385666	0.123831	-3.11445	0.00184291	0.00513668	noSig	Rad23b
Parp1	10044.9	0.22101	0.0535913	4.124	3.72357e-05	0.000141837	noSig	Parp1
Hmgn1	7227.13	-0.493572	0.130332	-3.78703	0.000152459	0.00052363	noSig	Hmgn1
Cnbp	8487.77	-0.190524	0.219451	-0.868187	0.385292	0.514971	noSig	Cnbp
Hmga1-rs1	9715.37	-0.128265	0.0601323	-2.13304	0.0329215	0.0674178	noSig	Hmga1-rs1
Nucks1	9695.4	0.23438	0.0936568	2.50254	0.0123305	0.0283362	noSig	Nucks1
Rif1	11255.1	-0.85396	0.160936	-5.30621	1.11926e-07	6.32789e-07	noSig	Rif1
Kdm5b	10157.6	-0.0571702	0.107063	-0.533986	0.593351	0.705187	noSig	Kdm5b
Nop56	9326.13	-0.245903	0.0870621	-2.82446	0.00473606	0.012056	noSig	Nop56
H3f3a	7804.92	-0.0977324	0.230523	-0.42396	0.671595	0.770135	noSig	H3f3a
Rian	8159.54	0.603822	0.325038	1.8577	0.0632122	0.11852	noSig	Rian
Ckb	10857.1	1.85803	0.127904	14.5268	8.19497e-48	7.44104e-46	up	Ckb
Tubb4b	9275.35	-0.669601	0.0974252	-6.87298	6.28765e-12	5.93844e-11	noSig	Tubb4b
Usp7	10152	-0.267937	0.138685	-1.93198	0.0533615	0.102424	noSig	Usp7
Fus	9522.52	-0.678913	0.200845	-3.38029	0.000724102	0.00218856	noSig	Fus
Abce1	9518.12	-0.0373353	0.0553409	-0.674642	0.499903	0.624024	noSig	Abce1
Hnrnpd	7317.39	0.00351624	0.137353	0.0256001	0.979576	0.990639	noSig	Hnrnpd
Smarca5	10174.7	-0.378031	0.093877	-4.02688	5.65223e-05	0.00020922	noSig	Smarca5
Rbm3	8014.66	-0.364456	0.179128	-2.03461	0.0418903	0.0830743	noSig	Rbm3
Lamp1	9259.63	0.824747	0.178791	4.6129	3.97089e-06	1.76744e-05	noSig	Lamp1
Slc25a36	9485.5	2.40667	0.24335	9.88977	4.61096e-23	1.07932e-21	up	Slc25a36
Esrrb	9857.41	0.71894	0.091495	7.85769	3.9127e-15	5.08546e-14	noSig	Esrrb
Morf4l2	7838.33	-0.650795	0.227395	-2.86196	0.00421027	0.0108206	noSig	Morf4l2
Tkt	9041.8	0.296835	0.087643	3.38687	0.00070696	0.00214006	noSig	Tkt
Rcc2	9483.49	-0.376338	0.0888359	-4.23633	2.27201e-05	8.93697e-05	noSig	Rcc2
Eif2s3x	9086.51	-0.0235253	0.06324	-0.372001	0.709892	0.800839	noSig	Eif2s3x
Igf2bp1	8635.51	-0.956151	0.142832	-6.69426	2.16764e-11	1.9234e-10	noSig	Igf2bp1
Mcm2	9921.4	-0.476433	0.0968494	-4.91932	8.68443e-07	4.2969e-06	noSig	Mcm2
Etf1	10189	-1.5568	0.088973	-17.4974	1.4988e-68	2.95552e-66	down	Etf1
Gm21897	9961.71	-2.29461	0.416878	-5.50427	3.7071e-08	2.23848e-07	down	Gm21897
Cdk4	8734.4	-0.242673	0.0579313	-4.18898	2.80213e-05	0.000108884	noSig	Cdk4
Dstn	6675.17	-0.706251	0.110246	-6.40612	1.49273e-10	1.20717e-09	noSig	Dstn
Tnpo1	9808.17	0.232911	0.0915389	2.54439	0.0109469	0.0254865	noSig	Tnpo1
Ywhaz	10134.7	0.49737	0.2016	2.46711	0.0136209	0.0309483	noSig	Ywhaz
Prrc2a	10318.5	-0.188847	0.222859	-0.847384	0.396781	0.52708	noSig	Prrc2a
Vdac1	8381.02	1.02022	0.207227	4.92322	8.51297e-07	4.21695e-06	up	Vdac1
Sptan1	10027.3	-0.283711	0.149774	-1.89425	0.0581912	0.110421	noSig	Sptan1
Ubr4	9955.66	-0.0430873	0.183453	-0.234869	0.814311	0.880377	noSig	Ubr4
Bcat1	10199.4	1.19954	0.213262	5.62474	1.8579e-08	1.16287e-07	up	Bcat1
Sf3b3	9437.07	-0.994866	0.172588	-5.76439	8.19515e-09	5.37045e-08	noSig	Sf3b3
Srsf6	8497.86	-0.554873	0.175971	-3.15321	0.00161483	0.00455033	noSig	Srsf6
Hspa5	9128.35	-0.589258	0.121938	-4.83242	1.34881e-06	6.48877e-06	noSig	Hspa5
Pfn1	8142.19	-0.37475	0.0873078	-4.29228	1.76846e-05	7.08183e-05	noSig	Pfn1
G3bp2	9072.53	-1.61838	0.20953	-7.72387	1.12849e-14	1.4032e-13	down	G3bp2
Hells	9010.17	-0.597997	0.136672	-4.37543	1.21195e-05	4.98412e-05	noSig	Hells
Tpr	9266.55	-0.428807	0.139462	-3.07473	0.00210692	0.00579722	noSig	Tpr
Ubc	8683.32	0.289419	0.178886	1.6179	0.105685	0.183376	noSig	Ubc
Sox2	8542.87	-0.120867	0.0791872	-1.52635	0.126924	0.213991	noSig	Sox2
Tomm20	7890.44	0.345327	0.167384	2.06308	0.0391049	0.0782419	noSig	Tomm20
Mcm3	9170.16	0.334522	0.0796289	4.20102	2.65721e-05	0.000103624	noSig	Mcm3
Ddx21	8936.27	-1.63648	0.15126	-10.819	2.79912e-27	8.88526e-26	down	Ddx21
Cbx5	9260.47	-0.358684	0.136388	-2.62989	0.00854137	0.0204545	noSig	Cbx5
Gm9493	7331.3	0.65519	0.250936	2.61098	0.00902828	0.0214887	noSig	Gm9493
Eif3d	9080.88	-0.471348	0.0472815	-9.96898	2.08361e-23	5.04042e-22	noSig	Eif3d
Baz2a	9303.15	0.613646	0.0967026	6.34571	2.21406e-10	1.75275e-09	noSig	Baz2a
Hnrnpm	8674.94	-0.341151	0.150096	-2.27288	0.0230332	0.0493583	noSig	Hnrnpm
Tuba1a	7797.15	-0.69737	0.120905	-5.7679	8.0267e-09	5.26891e-08	noSig	Tuba1a
Gm13242	7330.3	-0.00257216	0.193122	-0.0133188	0.989373	0.996931	noSig	Gm13242
Nid2	9613.68	0.78471	0.119677	6.55691	5.49331e-11	4.65453e-10	noSig	Nid2
Rbbp4	7599.41	0.34277	0.146044	2.34703	0.0189238	0.0414021	noSig	Rbbp4
Psat1	8234.8	0.560798	0.0922286	6.08053	1.19789e-09	8.69017e-09	noSig	Psat1
Uba2	8580.3	-0.224474	0.0703621	-3.19026	0.00142144	0.00404864	noSig	Uba2
Fth1	7900.22	-0.219462	0.079103	-2.77438	0.00553072	0.0138424	noSig	Fth1
Eif3b	8319.31	-0.543535	0.0742205	-7.32325	2.42041e-13	2.67258e-12	noSig	Eif3b
Nars	8820.45	0.659981	0.131858	5.00525	5.57901e-07	2.8489e-06	noSig	Nars
Arhgdia	8561.32	-0.320448	0.0913277	-3.50877	0.000450181	0.00141657	noSig	Arhgdia
Gm10076	6666.63	0.449871	0.322505	1.39493	0.163038	0.262286	noSig	Gm10076
Ankrd11	9637.23	0.0839644	0.204235	0.411118	0.680986	0.777803	noSig	Ankrd11
Hdlbp	9311.02	-0.736604	0.207383	-3.5519	0.000382462	0.0012202	noSig	Hdlbp
Mcm5	8596.51	-0.0682141	0.110546	-0.617066	0.537191	0.655522	noSig	Mcm5
Phc1	7835.68	-0.678154	0.144978	-4.67764	2.9019e-06	1.3226e-05	noSig	Phc1
Hcfc1	8990.38	-0.530854	0.126438	-4.19853	2.68649e-05	0.000104661	noSig	Hcfc1
Csde1	7613.19	0.347586	0.084997	4.08938	4.32519e-05	0.000163194	noSig	Csde1
Sf1	8452.92	-0.223896	0.162913	-1.37433	0.169338	0.270459	noSig	Sf1
Tubb2b	8010.53	0.483911	0.111127	4.35456	1.33336e-05	5.45012e-05	noSig	Tubb2b
Pcna	7613.47	0.324391	0.107756	3.01042	0.00260883	0.00703642	noSig	Pcna
Psmd1	7943.95	-0.158949	0.0464643	-3.42089	0.000624168	0.00190928	noSig	Psmd1
Nop58	6902.51	-0.356917	0.116774	-3.05647	0.0022396	0.00613203	noSig	Nop58
Mdn1	8849.87	-0.723764	0.221037	-3.2744	0.00105887	0.00310466	noSig	Mdn1
Rbm39	7657.08	0.27727	0.0967294	2.86645	0.00415108	0.0106825	noSig	Rbm39
Ewsr1	8011.31	0.189383	0.109785	1.72504	0.0845197	0.151626	noSig	Ewsr1
Rbm25	7830.82	0.474669	0.090462	5.24716	1.54463e-07	8.55926e-07	noSig	Rbm25
Psip1	8467.07	-0.450969	0.0873029	-5.16557	2.39713e-07	1.294e-06	noSig	Psip1
Snx5	7306.96	-0.137465	0.0691479	-1.98799	0.0468126	0.0915017	noSig	Snx5
Cad	8547.16	-0.062484	0.15704	-0.397886	0.690715	0.785011	noSig	Cad
Etv5	7487.81	-0.111189	0.0758386	-1.46612	0.142615	0.235165	noSig	Etv5
Syncrip	8051.36	-0.677001	0.121731	-5.56144	2.67551e-08	1.64043e-07	noSig	Syncrip
Son	8837.18	-0.37282	0.209359	-1.78077	0.0749495	0.136872	noSig	Son
Srrm1	8882.51	0.452112	0.191223	2.36432	0.0180634	0.0397245	noSig	Srrm1
Slc25a5	6710.78	-0.35663	0.172454	-2.06798	0.0386423	0.0774513	noSig	Slc25a5
Nono	7693.39	-0.320032	0.0486	-6.58503	4.54784e-11	3.89228e-10	noSig	Nono
Pabpc4	7735.98	-0.354837	0.0686058	-5.17211	2.31464e-07	1.25205e-06	noSig	Pabpc4
Bzw1	7990.02	-0.662723	0.150536	-4.40242	1.07051e-05	4.44643e-05	noSig	Bzw1
Csnk2a1	7226.41	0.55223	0.101361	5.44813	5.09008e-08	3.01208e-07	noSig	Csnk2a1
Srsf1	7570.24	-0.501673	0.139594	-3.59382	0.00032587	0.00105482	noSig	Srsf1
Fscn1	8352.08	-0.137316	0.145383	-0.944511	0.344908	0.474076	noSig	Fscn1
Pdia3	7907.62	0.505351	0.0920506	5.48993	4.021e-08	2.41607e-07	noSig	Pdia3
Jarid2	8167.98	-1.87158	0.118805	-15.7534	6.50809e-56	7.70006e-54	down	Jarid2
Psmd2	7426.33	-0.0215041	0.0747394	-0.287721	0.77356	0.84978	noSig	Psmd2
Dst	7893.86	1.38973	0.124051	11.2029	3.94445e-29	1.40518e-27	up	Dst
Atxn2l	8116.49	0.160276	0.12134	1.32088	0.186542	0.292644	noSig	Atxn2l
Actn4	7555.94	-1.16117	0.105462	-11.0103	3.40895e-28	1.15738e-26	down	Actn4
Rad21	8265.45	0.106618	0.0905052	1.17803	0.238783	0.355951	noSig	Rad21
Tardbp	6840.85	-0.291851	0.140539	-2.07666	0.0378333	0.0760248	noSig	Tardbp
Rnf10	7473.71	0.189422	0.0776747	2.43866	0.0147417	0.0331974	noSig	Rnf10
Apoe	7983.07	1.16149	0.150223	7.73174	1.06089e-14	1.32337e-13	up	Apoe
Mkrn1	5666.62	-1.65107	0.152419	-10.8325	2.41537e-27	7.74267e-26	down	Mkrn1
Malat1	6158.87	0.240671	0.289845	0.830346	0.406343	0.537041	noSig	Malat1
Cnn3	7836.93	0.434714	0.0530568	8.19336	2.54042e-16	3.65199e-15	noSig	Cnn3
Gm2000	6493.31	0.100991	0.240414	0.420073	0.674432	0.772623	noSig	Gm2000
Gart	6994.35	-0.641275	0.0907041	-7.06997	1.54963e-12	1.56877e-11	noSig	Gart
Impdh2	6795.21	0.0134994	0.129887	0.103932	0.917224	0.951083	noSig	Impdh2
Ccnb1	7111.76	-0.173249	0.11333	-1.52871	0.126337	0.213203	noSig	Ccnb1
Mrfap1	7067.91	0.0561739	0.0925722	0.606812	0.543975	0.661527	noSig	Mrfap1
Ddx39b	7691.61	-0.871719	0.0788492	-11.0555	2.06163e-28	7.08575e-27	noSig	Ddx39b
Srsf5	7050.83	-0.0291101	0.17484	-0.166496	0.867767	0.914716	noSig	Srsf5
Tfrc	6976.46	0.0955348	0.233869	0.408498	0.682908	0.779588	noSig	Tfrc
Hat1	6673.64	0.2264	0.142384	1.59007	0.11182	0.192246	noSig	Hat1
Igfbp2	7520.2	0.69066	0.212369	3.25217	0.00114528	0.00332859	noSig	Igfbp2
Jade1	7831.9	-0.694465	0.177038	-3.9227	8.75625e-05	0.000313191	noSig	Jade1
Rbbp7	6497.61	-0.582367	0.0788578	-7.38503	1.52422e-13	1.71306e-12	noSig	Rbbp7
Gm11808	6830.36	0.737227	0.148414	4.96736	6.7872e-07	3.41494e-06	noSig	Gm11808
Sumo2	6236.71	-0.00546526	0.14575	-0.0374976	0.970088	0.987704	noSig	Sumo2
Mcm7	7079.89	-0.0808265	0.0401162	-2.01481	0.0439245	0.0866068	noSig	Mcm7
Zfp42	7392	-0.0955543	0.0995551	-0.959813	0.337149	0.46608	noSig	Zfp42
Gm10184	7045.37	-0.497935	0.103673	-4.80295	1.56345e-06	7.44068e-06	noSig	Gm10184
Cdv3	6930.58	-0.664908	0.0788769	-8.42969	3.4658e-17	5.34013e-16	noSig	Cdv3
Mt2	7089.94	0.727944	0.287156	2.53502	0.0112442	0.0260713	noSig	Mt2
Atp1a1	7518.86	0.242275	0.108953	2.22366	0.0261716	0.0551394	noSig	Atp1a1
Ranbp1	6759.62	-0.259578	0.0721831	-3.59611	0.000323016	0.0010461	noSig	Ranbp1
Mif	5762.88	-0.570693	0.189303	-3.0147	0.00257229	0.00695036	noSig	Mif
Eif3h	5808.79	0.369982	0.140778	2.62813	0.00858558	0.0205427	noSig	Eif3h
Ube2d3	6373.44	-0.417545	0.120539	-3.46398	0.00053225	0.00165139	noSig	Ube2d3
Slc7a5	8214.57	0.347543	0.128933	2.69554	0.00702745	0.0171831	noSig	Slc7a5
Ppp2r1a	7100.71	0.217115	0.0921648	2.35572	0.0184867	0.0405412	noSig	Ppp2r1a
Tnks2	7170.45	-0.0149206	0.0526829	-0.283214	0.777013	0.852517	noSig	Tnks2
Ash2l	7060.39	0.680532	0.147298	4.62012	3.83522e-06	1.71173e-05	noSig	Ash2l
Ybx3	6699.83	-0.0395552	0.109351	-0.361726	0.717557	0.807153	noSig	Ybx3
Stmn1	5894.85	-0.930693	0.11473	-8.112	4.97938e-16	6.99334e-15	noSig	Stmn1
Usp48	7330.39	1.07727	0.115968	9.28941	1.55153e-20	3.04718e-19	up	Usp48
Pcbp1	7020.5	-0.484076	0.0979863	-4.94024	7.80247e-07	3.88076e-06	noSig	Pcbp1
Atp2a2	7929.6	-0.299259	0.16346	-1.83078	0.067134	0.124723	noSig	Atp2a2
Nme2	5634.25	0.50157	0.285152	1.75895	0.0785854	0.142393	noSig	Nme2
Rex2	6636.54	0.0115007	0.215726	0.0533115	0.957484	0.980898	noSig	Rex2
Anapc1	7659.79	-0.335445	0.119629	-2.80404	0.0050466	0.0127534	noSig	Anapc1
Bag6	7388.56	-0.198612	0.115034	-1.72655	0.084248	0.15118	noSig	Bag6
Fat1	7581.19	-0.436019	0.18095	-2.40962	0.0159692	0.0356242	noSig	Fat1
Uimc1	5107.97	0.893387	0.370128	2.41372	0.0157905	0.0352541	noSig	Uimc1
Ppp1cc	6428.07	0.39839	0.102237	3.89673	9.7501e-05	0.00034639	noSig	Ppp1cc
Tra2b	6421.37	0.200111	0.0978307	2.04548	0.0408076	0.0811744	noSig	Tra2b
Iars	7257.29	0.405404	0.0850648	4.76583	1.88078e-06	8.83674e-06	noSig	Iars
Suz12	7090.45	1.25999	0.0860675	14.6395	1.57152e-48	1.4679e-46	up	Suz12
Hnrnpc	6343.35	-0.367597	0.108958	-3.37374	0.00074155	0.00223679	noSig	Hnrnpc
Ncor1	7780.48	0.0883335	0.172591	0.511809	0.608785	0.718152	noSig	Ncor1
Dnmt3b	5392.09	-3.01014	0.231669	-12.9933	1.33603e-38	7.87975e-37	down	Dnmt3b
Cacybp	6322.23	-0.44533	0.0882626	-5.04551	4.52304e-07	2.33409e-06	noSig	Cacybp
Dnmt1	7373.51	0.117379	0.0938259	1.25103	0.210923	0.322775	noSig	Dnmt1
Tcof1	7599.17	-0.257355	0.14171	-1.81607	0.0693591	0.128216	noSig	Tcof1
P4hb	6596.91	0.419923	0.0526059	7.98243	1.43477e-15	1.94241e-14	noSig	P4hb
Hnrnpdl	6380.14	0.0350118	0.170037	0.205908	0.836863	0.892302	noSig	Hnrnpdl
Bclaf1	7156.59	-0.396743	0.143377	-2.76714	0.00565499	0.0141136	noSig	Bclaf1
Ago2	7843.89	0.643003	0.121069	5.31105	1.08994e-07	6.17284e-07	noSig	Ago2
Mcl1	5739.76	-0.877754	0.0944695	-9.2914	1.52269e-20	2.99656e-19	noSig	Mcl1
Fubp1	5685.34	-1.06547	0.103197	-10.3246	5.45581e-25	1.46504e-23	down	Fubp1
Eif3e	4783.29	0.316875	0.180283	1.75765	0.0788074	0.142742	noSig	Eif3e
Atp5f1	6039.42	0.364953	0.0997589	3.65835	0.00025384	0.000836789	noSig	Atp5f1
Eif3l	6736.46	-0.396581	0.0843647	-4.70079	2.59153e-06	1.19152e-05	noSig	Eif3l
Ddx17	6709.65	0.454177	0.131424	3.45582	0.000548617	0.00169651	noSig	Ddx17
Actr2	6304.46	-0.0810501	0.0931813	-0.86981	0.384404	0.513925	noSig	Actr2
Rhoa	6977.46	0.545532	0.128853	4.23376	2.29821e-05	9.03458e-05	noSig	Rhoa
Mga	7301.19	0.640891	0.130506	4.91083	9.06907e-07	4.472e-06	noSig	Mga
Brd2	7003.1	-0.585045	0.149205	-3.92108	8.81533e-05	0.000315188	noSig	Brd2
Ssrp1	6460.82	-0.300012	0.0656286	-4.57136	4.84577e-06	2.12678e-05	noSig	Ssrp1
Uck2	6546.32	0.436506	0.0868916	5.02357	5.07196e-07	2.6036e-06	noSig	Uck2
Nudc	6298.19	-0.36954	0.0639485	-5.77871	7.52744e-09	4.9612e-08	noSig	Nudc
Rtn4	6768.51	0.464898	0.0903194	5.14727	2.64301e-07	1.41828e-06	noSig	Rtn4
Klhl13	3032.14	-2.49038	0.143284	-17.3808	1.15409e-67	2.20884e-65	down	Klhl13
Phb2	6086.8	-0.21887	0.0614643	-3.56092	0.000369553	0.00118327	noSig	Phb2
Cox4i1	5363.64	0.322158	0.273662	1.17721	0.239111	0.356302	noSig	Cox4i1
U2af2	6001.37	-0.479781	0.0727322	-6.59654	4.20866e-11	3.61149e-10	noSig	U2af2
Sod1	5158.16	0.47447	0.329489	1.44002	0.149863	0.245273	noSig	Sod1
Myh9	6604.11	-0.15322	0.084969	-1.80325	0.071349	0.131366	noSig	Myh9
Brd4	7222.24	0.539803	0.193965	2.783	0.00538594	0.0135216	noSig	Brd4
Mcm4	6754.49	0.03411	0.0789542	0.432023	0.665725	0.766269	noSig	Mcm4
RP23-201A19.2	4665.81	-4.30138	0.243462	-17.6676	7.4498e-70	1.53089e-67	down	RP23-201A19.2
Papola	6556.76	0.129994	0.0860175	1.51126	0.130723	0.219065	noSig	Papola
Pebp1	5298.55	0.291248	0.215106	1.35398	0.175744	0.278707	noSig	Pebp1
Srebf2	7202.19	1.04597	0.0912858	11.4582	2.14027e-30	8.2087e-29	up	Srebf2
Gnb1	6276.73	0.714074	0.0934794	7.63885	2.19178e-14	2.65764e-13	noSig	Gnb1
Skp1a	5195.12	-0.104987	0.212548	-0.493945	0.621345	0.728917	noSig	Skp1a
Dhx15	6173.92	-0.379567	0.0496096	-7.65109	1.99288e-14	2.42248e-13	noSig	Dhx15
Gnai2	6433.61	0.91235	0.0460999	19.7907	3.57801e-87	1.20431e-84	noSig	Gnai2
Eef1d	5701.31	-0.356598	0.0672403	-5.30334	1.13704e-07	6.42099e-07	noSig	Eef1d
Ncapd2	6545.65	0.0493134	0.0703622	0.700851	0.483396	0.609144	noSig	Ncapd2
Lrrc59	6568.02	-0.0262918	0.0537437	-0.489207	0.624695	0.731923	noSig	Lrrc59
Dek	6126.35	-0.705668	0.0668729	-10.5524	4.95267e-26	1.42395e-24	noSig	Dek
Cs	6368.96	0.835682	0.0890542	9.38397	6.35346e-21	1.28932e-19	noSig	Cs
Ubap2l	6766.2	0.0199051	0.193861	0.102677	0.918219	0.951711	noSig	Ubap2l
Setx	6690.9	-0.282548	0.180328	-1.56685	0.117149	0.200016	noSig	Setx
Eif5	6151.21	-0.313378	0.1009	-3.10584	0.0018974	0.00528027	noSig	Eif5
Psme4	5964.13	0.295696	0.0621327	4.75911	1.94447e-06	9.11621e-06	noSig	Psme4
Atf4	6423.65	0.654049	0.120896	5.41001	6.30209e-08	3.69125e-07	noSig	Atf4
Birc6	6999	-0.391278	0.251702	-1.55453	0.120058	0.204339	noSig	Birc6
Gm6133	5352.27	1.09397	0.236538	4.62493	3.74732e-06	1.67518e-05	up	Gm6133
Gm17541	6087.69	0.894396	0.135034	6.62351	3.50767e-11	3.04612e-10	noSig	Gm17541
Mtf2	6157.66	0.22498	0.0848157	2.65257	0.00798811	0.0192523	noSig	Mtf2
Psap	6374.56	1.50405	0.114298	13.1589	1.51203e-39	9.37073e-38	up	Psap
Sf3b2	6325.36	0.0598995	0.0751167	0.79742	0.425207	0.555058	noSig	Sf3b2
Kars	5975.57	-0.402958	0.11171	-3.60718	0.000309546	0.00100649	noSig	Kars
Wdr5	6113.42	1.01576	0.125283	8.10771	5.15824e-16	7.22375e-15	up	Wdr5
Arid1a	7136.31	-1.4805	0.288919	-5.12427	2.98692e-07	1.58841e-06	down	Arid1a
Ahctf1	6618.8	-0.499731	0.144424	-3.46016	0.000539852	0.00167259	noSig	Ahctf1
Nisch	6570.53	-0.124426	0.147878	-0.841405	0.400121	0.530362	noSig	Nisch
Gm26951	5677.58	0.223636	0.122898	1.81969	0.0688065	0.127346	noSig	Gm26951
Gpx4	5537.79	-0.473998	0.13358	-3.54841	0.000387561	0.00123475	noSig	Gpx4
Nsd1	6551.44	0.0624339	0.157789	0.395681	0.69234	0.785989	noSig	Nsd1
Srsf10	5887.58	-0.197906	0.118117	-1.67551	0.0938347	0.165643	noSig	Srsf10
Thrap3	6389.81	-0.316646	0.172584	-1.83474	0.0665445	0.123769	noSig	Thrap3
Eif1	5550.57	0.07762	0.255632	0.30364	0.761402	0.841158	noSig	Eif1
RP24-97D20.2	3911.13	1.31509	0.537157	2.44825	0.0143553	0.0324431	up	RP24-97D20.2
Chchd10	6449	0.496929	0.125013	3.97503	7.03696e-05	0.000256154	noSig	Chchd10
Ssb	5591.61	-0.0603331	0.12549	-0.48078	0.630673	0.736276	noSig	Ssb
Mlec	6641.68	0.787518	0.0871764	9.03362	1.66084e-19	3.05589e-18	noSig	Mlec
Ass1	6214.37	1.02067	0.0581622	17.5487	6.08848e-69	1.21285e-66	up	Ass1
Glud1	6133.6	-0.272586	0.10841	-2.51441	0.0119232	0.0275006	noSig	Glud1
Anapc5	5761.17	0.162303	0.0622248	2.60834	0.00909838	0.0216239	noSig	Anapc5
Arf1	5595.53	0.0043237	0.0730143	0.0592172	0.952779	0.977566	noSig	Arf1
Celf1	6313.75	-0.0990242	0.126016	-0.785806	0.431981	0.560261	noSig	Celf1
Ccng1	5432.35	0.738616	0.144528	5.11054	3.21238e-07	1.7009e-06	noSig	Ccng1
Aco2	6452.03	0.534248	0.0784444	6.81054	9.7233e-12	8.9791e-11	noSig	Aco2
Aff4	6783.14	-0.802515	0.129325	-6.20544	5.45455e-10	4.11611e-09	noSig	Aff4
Alg13	5963.94	1.08583	0.119156	9.11264	8.04049e-20	1.51658e-18	up	Alg13
Gm10709	5829.36	0.109831	0.115974	0.94703	0.343624	0.472835	noSig	Gm10709
Cul4b	6259.35	-0.873126	0.171981	-5.07687	3.83694e-07	2.0028e-06	noSig	Cul4b
Hspg2	6211.82	-0.465354	0.207659	-2.24096	0.0250289	0.0531161	noSig	Hspg2
Pdha1	5634.51	-0.0293729	0.122043	-0.240677	0.809806	0.87726	noSig	Pdha1
Trp53	6117.86	-0.0480779	0.111363	-0.431721	0.665944	0.766329	noSig	Trp53
Ube2i	5637.04	-0.124194	0.0647084	-1.9193	0.054947	0.10503	noSig	Ube2i
Dnaja1	5254.44	-0.590569	0.0789043	-7.48462	7.17538e-14	8.3231e-13	noSig	Dnaja1
Ube2s	5617.83	-0.186549	0.135647	-1.37526	0.169051	0.270126	noSig	Ube2s
Sept2	5720.84	0.827536	0.180633	4.5813	4.62093e-06	2.03496e-05	noSig	Sept2
Naa50	5441.66	-0.0926378	0.0994157	-0.931823	0.351428	0.481027	noSig	Naa50
Peg10	4917.84	-6.80712	0.258403	-26.343	6.16787e-153	2.40818e-149	down	Peg10
Smarca4	6286.67	-0.265951	0.133388	-1.99382	0.0461719	0.0904261	noSig	Smarca4
Eif3f	5729.42	0.487868	0.0879696	5.54587	2.92497e-08	1.78553e-07	noSig	Eif3f
Eif4ebp1	5413.62	0.781888	0.169603	4.6101	4.02468e-06	1.78934e-05	noSig	Eif4ebp1
Kat6b	6859.45	0.459361	0.243694	1.88499	0.0594306	0.112322	noSig	Kat6b
Lars	5965.1	0.0721957	0.110114	0.655647	0.512051	0.633718	noSig	Lars
Scd1	7095.66	3.24809	0.1421	22.8577	1.22474e-115	8.53906e-113	up	Scd1
Calm1	5521.63	-0.264249	0.0875837	-3.0171	0.00255203	0.00690516	noSig	Calm1
Fkbp3	5568.17	1.05103	0.136171	7.71846	1.17744e-14	1.46221e-13	up	Fkbp3
2610507B11Rik	5936.3	-0.282365	0.129459	-2.18111	0.0291752	0.0606694	noSig	2610507B11Rik
Fxr1	5918.95	0.575672	0.127392	4.51889	6.21643e-06	2.68489e-05	noSig	Fxr1
Actr3	5492.88	0.206641	0.121097	1.70641	0.0879316	0.156954	noSig	Actr3
Meg3	5162.1	0.10567	0.315801	0.334608	0.737921	0.822959	noSig	Meg3
Gab1	6167.95	-0.592182	0.0670074	-8.83757	9.7826e-19	1.67965e-17	noSig	Gab1
Marcksl1	5636.98	-0.0124748	0.0963657	-0.129453	0.897	0.934879	noSig	Marcksl1
Tpi1	4707.65	-0.784313	0.13179	-5.95125	2.66101e-09	1.85199e-08	noSig	Tpi1
Mki67	5755.95	-0.151387	0.0842901	-1.79602	0.0724914	0.133093	noSig	Mki67
Slc20a1	5475.5	-0.183904	0.195606	-0.940176	0.347127	0.47636	noSig	Slc20a1
Gm6483	5253.69	0.257444	0.145211	1.7729	0.0762458	0.138837	noSig	Gm6483
Chchd2	4214.97	-0.492492	0.275862	-1.78528	0.0742155	0.135748	noSig	Chchd2
Sae1	4859.17	-0.283419	0.0999005	-2.83701	0.00455381	0.0116254	noSig	Sae1
Cct6a	5655.85	-0.571675	0.094097	-6.07538	1.23696e-09	8.95697e-09	noSig	Cct6a
Ssr3	5345.11	0.224416	0.0717952	3.12579	0.00177331	0.00495754	noSig	Ssr3
Eif4h	5277.31	0.0464953	0.0991997	0.468704	0.639281	0.743214	noSig	Eif4h
Vars	5778.39	-0.533434	0.0907449	-5.87839	4.14284e-09	2.8131e-08	noSig	Vars
Ptprf	5703.94	-1.38413	0.240832	-5.74726	9.07007e-09	5.91008e-08	down	Ptprf
Mcm6	5692.55	0.229413	0.0489217	4.68939	2.74024e-06	1.25575e-05	noSig	Mcm6
Ezr	5835.29	0.366745	0.0778727	4.70954	2.48277e-06	1.14475e-05	noSig	Ezr
Gsta4	5101.83	0.519509	0.155555	3.33971	0.000838645	0.0025049	noSig	Gsta4
Hspb1	5631.68	-0.230655	0.158002	-1.45982	0.14434	0.237589	noSig	Hspb1
Aplp2	5728.25	0.643578	0.0711544	9.0448	1.49939e-19	2.76925e-18	noSig	Aplp2
Srsf11	5553.77	0.209553	0.0729872	2.8711	0.00409045	0.0105459	noSig	Srsf11
Txnrd1	5663.33	-0.817815	0.0913164	-8.95583	3.37178e-19	6.02783e-18	noSig	Txnrd1
Nacc1	5675.58	-0.470067	0.105244	-4.46643	7.95343e-06	3.36951e-05	noSig	Nacc1
Tomm70a	5355.69	-0.481712	0.0510055	-9.44431	3.57756e-21	7.36721e-20	noSig	Tomm70a
Cdc42	5235.75	0.136356	0.0957287	1.4244	0.154329	0.250943	noSig	Cdc42
Map4	5813.27	1.81376	0.153927	11.7832	4.76446e-32	2.01324e-30	up	Map4
Larp1	5656.73	-0.648076	0.146344	-4.42845	9.49147e-06	3.97145e-05	noSig	Larp1
Scaf11	6200.85	-0.138336	0.167547	-0.825656	0.408999	0.5396	noSig	Scaf11
Lasp1	5816.77	0.0918028	0.11135	0.824454	0.409682	0.540283	noSig	Lasp1
Gpx1	6208.51	0.672507	0.158232	4.25012	2.13653e-05	8.43634e-05	noSig	Gpx1
Ppp1ca	5482.51	0.0592378	0.0611307	0.969035	0.332528	0.461478	noSig	Ppp1ca
Nfe2l1	5941.93	1.01438	0.0547976	18.5114	1.67225e-76	4.18535e-74	up	Nfe2l1
Calm2	4557.12	0.460361	0.222995	2.06445	0.0389753	0.0780145	noSig	Calm2
Nid1	6424.12	2.5877	0.137717	18.7901	9.107e-79	2.43544e-76	up	Nid1
Mapk1	5422.96	0.0622476	0.0457166	1.3616	0.173325	0.275631	noSig	Mapk1
Psmd3	5416.81	-0.176835	0.0722488	-2.44759	0.0143815	0.0324841	noSig	Psmd3
Eftud2	5401.57	-0.523166	0.104713	-4.9962	5.84716e-07	2.97339e-06	noSig	Eftud2
Smarcc1	5783.79	-0.0112599	0.126297	-0.0891539	0.92896	0.959626	noSig	Smarcc1
Atrx	5650.63	-0.223898	0.145282	-1.54113	0.123285	0.209066	noSig	Atrx
Rab7	5197.06	0.419953	0.0498845	8.41852	3.81282e-17	5.86556e-16	noSig	Rab7
Mt1	5110.62	0.645597	0.197703	3.26549	0.00109274	0.00319063	noSig	Mt1
Rest	5639.99	-1.08454	0.154968	-6.99847	2.58773e-12	2.55269e-11	down	Rest
Lama5	5074.98	-0.58319	0.160782	-3.6272	0.00028651	0.000936893	noSig	Lama5
Kif5b	6087.61	-0.207853	0.115115	-1.8056	0.0709801	0.130773	noSig	Kif5b
Gcn1l1	5671.35	-0.143477	0.103424	-1.38726	0.165362	0.265258	noSig	Gcn1l1
Mthfd1	5436.47	-0.0878468	0.0751168	-1.16947	0.242214	0.359761	noSig	Mthfd1
Slc2a1	3612.62	-1.40984	0.1365	-10.3285	5.23891e-25	1.40873e-23	down	Slc2a1
Lap3	5599.98	0.918881	0.115289	7.97024	1.58372e-15	2.13223e-14	noSig	Lap3
C1qbp	4962.39	-0.229817	0.0964096	-2.38376	0.017137	0.0378876	noSig	C1qbp
Mdh2	4814.86	-0.129749	0.107638	-1.20542	0.22804	0.343079	noSig	Mdh2
Ddx39	5078.56	-0.734682	0.135336	-5.42857	5.68077e-08	3.3454e-07	noSig	Ddx39
Srrt	4968.42	-1.1947	0.17321	-6.89738	5.29694e-12	5.04917e-11	down	Srrt
Tmpo	5325.74	-0.288801	0.0865262	-3.33773	0.000844671	0.00252058	noSig	Tmpo
Smg1	5667.12	0.200311	0.137506	1.45674	0.145188	0.238662	noSig	Smg1
Sptbn1	6026.31	0.0580259	0.161112	0.360158	0.718729	0.808006	noSig	Sptbn1
Ahnak	4603.29	0.716453	0.278191	2.5754	0.0100124	0.0235237	noSig	Ahnak
Anp32a	5590.62	1.01349	0.0716716	14.1407	2.13101e-45	1.71908e-43	up	Anp32a
Tcerg1	5485.36	-0.303299	0.0853342	-3.55425	0.000379058	0.00120954	noSig	Tcerg1
Hnrnpul2	5411.93	-0.0185898	0.066556	-0.27931	0.780007	0.85489	noSig	Hnrnpul2
Vdac2	4796.09	0.0873366	0.116471	0.749856	0.453342	0.580185	noSig	Vdac2
Qk	5544.74	0.572895	0.0664061	8.62715	6.28981e-18	1.00978e-16	noSig	Qk
Tmsb10	3760.03	0.819718	0.23643	3.46707	0.000526168	0.00163434	noSig	Tmsb10
Nsun2	4887.01	-1.23347	0.0717348	-17.1948	2.90309e-66	4.97141e-64	down	Nsun2
Gldc	4793.58	-0.728491	0.198837	-3.66376	0.000248542	0.000820434	noSig	Gldc
Hnrnpa0	5308.29	-0.566261	0.143503	-3.94599	7.94693e-05	0.000286977	noSig	Hnrnpa0
Uqcrc1	5200.68	0.23282	0.0539156	4.31823	1.57287e-05	6.34282e-05	noSig	Uqcrc1
Calm3	5455.43	-0.217169	0.0863808	-2.51408	0.0119343	0.0275228	noSig	Calm3
Msh2	4757.73	-0.00506678	0.0714012	-0.0709622	0.943428	0.97042	noSig	Msh2
Setd5	5377.92	0.63642	0.19612	3.24505	0.00117429	0.00340428	noSig	Setd5
Cbx3	4516.74	0.5343	0.187712	2.84638	0.00442193	0.0113124	noSig	Cbx3
Rpa1	5088.45	-0.339751	0.0956775	-3.55101	0.000383762	0.00122395	noSig	Rpa1
Gm6576	4729	0.60229	0.14078	4.27825	1.88372e-05	7.50797e-05	noSig	Gm6576
Fkbp1a	4204.08	-0.205467	0.162366	-1.26546	0.205708	0.316307	noSig	Fkbp1a
Myo10	5730.38	0.887715	0.227058	3.90963	9.24369e-05	0.000329539	noSig	Myo10
Rlim	4518	-1.98479	0.367036	-5.4076	6.38731e-08	3.73556e-07	down	Rlim
Prmt1	4882.66	-0.906354	0.116563	-7.77563	7.50712e-15	9.49184e-14	noSig	Prmt1
Cdc20	4922.3	-1.1844	0.0775776	-15.2673	1.2631e-52	1.34745e-50	down	Cdc20
Tdgf1	4233.52	-0.597667	0.164256	-3.63863	0.000274088	0.000898832	noSig	Tdgf1
Mat2a	4883	-1.46673	0.23629	-6.20732	5.38965e-10	4.07028e-09	down	Mat2a
Ulk1	5393.93	0.677228	0.163392	4.14481	3.40096e-05	0.000130388	noSig	Ulk1
Gspt1	5255.13	-1.08785	0.15872	-6.85384	7.18912e-12	6.73768e-11	down	Gspt1
Ubtf	5529.65	-0.448716	0.112841	-3.97654	6.99244e-05	0.000254819	noSig	Ubtf
Akr1a1	4885.83	0.712128	0.150842	4.72101	2.34676e-06	1.08562e-05	noSig	Akr1a1
Iqgap1	5862.08	0.888675	0.220443	4.03131	5.54672e-05	0.000205471	noSig	Iqgap1
Ubap2	5633.46	-0.00939977	0.180487	-0.05208	0.958465	0.981646	noSig	Ubap2
Klf2	6235.97	-0.203984	0.188005	-1.08499	0.277926	0.400743	noSig	Klf2
Trim71	4569.49	-0.611378	0.0975968	-6.26433	3.74444e-10	2.88586e-09	noSig	Trim71
Slc38a2	4881.04	-0.691289	0.161471	-4.28119	1.85893e-05	7.42177e-05	noSig	Slc38a2
Odf2	5280.61	0.349812	0.0747556	4.67941	2.87704e-06	1.31387e-05	noSig	Odf2
Vps35	5073.52	0.395665	0.0977535	4.04758	5.17505e-05	0.000192617	noSig	Vps35
Cse1l	5208.04	-0.465318	0.0452703	-10.2787	8.79436e-25	2.32005e-23	noSig	Cse1l
Mdm4	4619.1	0.826678	0.161061	5.13271	2.85595e-07	1.52249e-06	noSig	Mdm4
Prelid1	4778.41	-0.025859	0.0486063	-0.532009	0.59472	0.706298	noSig	Prelid1
Rybp	5318.92	0.301324	0.101254	2.97593	0.00292105	0.00779345	noSig	Rybp
Drosha	5317.24	-0.0311503	0.105741	-0.294592	0.768306	0.846304	noSig	Drosha
Got2	5064.71	-0.261175	0.117769	-2.21768	0.0265763	0.0558956	noSig	Got2
Zfp207	4626.54	-0.312527	0.0868861	-3.59698	0.000321935	0.00104295	noSig	Zfp207
Tmbim6	5152.55	0.743835	0.055474	13.4087	5.37595e-41	3.64407e-39	noSig	Tmbim6
Anln	5602.55	0.711327	0.138065	5.15213	2.57541e-07	1.38428e-06	noSig	Anln
Ranbp2	5476.31	-0.667797	0.165524	-4.03445	5.47304e-05	0.000202857	noSig	Ranbp2
Abcf1	5137.36	-0.674668	0.0508193	-13.2758	3.1975e-40	2.09469e-38	noSig	Abcf1
Otud4	5266.46	-0.809157	0.145776	-5.55067	2.84573e-08	1.74042e-07	noSig	Otud4
Tomm40	4975.8	-0.498517	0.135672	-3.67444	0.00023837	0.000791673	noSig	Tomm40
Slc3a2	5125.52	1.15473	0.196913	5.86417	4.51382e-09	3.04698e-08	up	Slc3a2
Atp5c1	4292.9	0.621987	0.199706	3.11452	0.00184245	0.00513612	noSig	Atp5c1
Nolc1	5129.03	-1.03871	0.172559	-6.01945	1.75011e-09	1.24738e-08	down	Nolc1
Hmgcs1	5529.29	0.90446	0.156817	5.76761	8.04039e-09	5.27612e-08	noSig	Hmgcs1
Sars	4571.55	0.264806	0.174378	1.51857	0.12887	0.216562	noSig	Sars
Raly	4531.37	0.0465764	0.0958543	0.485909	0.627032	0.733155	noSig	Raly
Ghitm	4663.3	0.919518	0.174618	5.26589	1.3951e-07	7.77705e-07	noSig	Ghitm
Smc3	5085.27	-0.293989	0.0793529	-3.70483	0.000211534	0.00070833	noSig	Smc3
RP23-202C2.3	3000.19	-1.7289	0.244175	-7.0806	1.43535e-12	1.46094e-11	down	RP23-202C2.3
Rsl1d1	4689.03	-0.254353	0.134177	-1.89565	0.058006	0.110128	noSig	Rsl1d1
Shmt2	5279.08	0.327964	0.146752	2.23482	0.0254289	0.0537926	noSig	Shmt2
Rangap1	4658.2	0.268954	0.0868849	3.09552	0.0019647	0.00544657	noSig	Rangap1
Tcea1	4448.92	0.111624	0.168914	0.660831	0.508721	0.630756	noSig	Tcea1
Zfp57	4894.9	0.450096	0.103809	4.33582	1.4522e-05	5.89272e-05	noSig	Zfp57
U2surp	5021.86	-0.150126	0.0747742	-2.00772	0.0446732	0.0879039	noSig	U2surp
Aldh2	4499.16	0.220229	0.166616	1.32178	0.186243	0.292293	noSig	Aldh2
Rbpj	5188.49	-1.39808	0.0817282	-17.1064	1.32892e-65	2.19857e-63	down	Rbpj
Ivns1abp	4875.04	0.577996	0.153334	3.76953	0.000163555	0.000557422	noSig	Ivns1abp
Jam2	5281.28	2.01587	0.143056	14.0914	4.28699e-45	3.42995e-43	up	Jam2
Cdc5l	5317.57	0.19255	0.105841	1.81924	0.068875	0.127448	noSig	Cdc5l
Rrm2	4814.52	-0.16421	0.072744	-2.25737	0.0239849	0.0511841	noSig	Rrm2
Actn1	5105.27	0.426872	0.0952633	4.48097	7.43034e-06	3.16438e-05	noSig	Actn1
Ldhb	4316.75	1.80458	0.201397	8.96027	3.23876e-19	5.81132e-18	up	Ldhb
Ddx6	5408.13	-0.387835	0.16879	-2.29774	0.0215764	0.0466099	noSig	Ddx6
Alpl	5603.75	1.90833	0.128598	14.8395	8.13025e-50	8.0979e-48	up	Alpl
Atic	4446.6	-0.65711	0.0709401	-9.26288	1.98984e-20	3.87295e-19	noSig	Atic
Dkc1	4949.5	0.561762	0.137951	4.07218	4.65751e-05	0.000174787	noSig	Dkc1
Col18a1	3979.24	-1.82721	0.0755428	-24.1878	2.99361e-129	4.17437e-126	down	Col18a1
Flnb	4779.64	-0.36069	0.129281	-2.78997	0.00527128	0.0132628	noSig	Flnb
Bptf	5195.95	-0.579698	0.193802	-2.99119	0.00277892	0.00744477	noSig	Bptf
Ppp1cb	4877.53	-0.595495	0.0721475	-8.25385	1.53369e-16	2.24443e-15	noSig	Ppp1cb
Rnf44	4832.52	-0.879101	0.107388	-8.18621	2.69579e-16	3.86397e-15	noSig	Rnf44
Nup188	5035.38	0.232463	0.121877	1.90737	0.056473	0.107642	noSig	Nup188
Prdx6	3680.71	-2.18889	0.32432	-6.74917	1.48693e-11	1.34513e-10	down	Prdx6
Smc4	4638.09	0.152248	0.0899847	1.69193	0.0906588	0.161012	noSig	Smc4
Trpm7	4562.53	0.55471	0.0991154	5.59661	2.18579e-08	1.3555e-07	noSig	Trpm7
Usp34	5026.87	-0.187497	0.101263	-1.85158	0.0640862	0.11994	noSig	Usp34
Ywhah	4726.28	-0.596035	0.0766234	-7.77877	7.32356e-15	9.27778e-14	noSig	Ywhah
Atxn10	4235.68	0.0715646	0.166915	0.428748	0.668106	0.767771	noSig	Atxn10
Hk2	4490.36	-0.474356	0.152351	-3.11359	0.00184829	0.00515044	noSig	Hk2
Hmga1	4506.7	-0.463282	0.068246	-6.78841	1.13373e-11	1.03958e-10	noSig	Hmga1
Hdac1	4807.15	-0.0623102	0.0605142	-1.02968	0.30316	0.428241	noSig	Hdac1
Ep300	5407.92	-0.13017	0.237632	-0.54778	0.583843	0.697595	noSig	Ep300
Senp3	4383.46	-0.773117	0.101751	-7.59809	3.00535e-14	3.59061e-13	noSig	Senp3
Dbf4	4479.48	-0.492795	0.122011	-4.03893	5.36945e-05	0.000199206	noSig	Dbf4
Pgd	4548.9	0.388919	0.102587	3.7911	0.000149983	0.000516307	noSig	Pgd
Arl6ip1	4242.87	0.590888	0.154611	3.82178	0.000132492	0.000459824	noSig	Arl6ip1
Mlf2	4336.91	0.243789	0.104189	2.33987	0.0192903	0.0421331	noSig	Mlf2
Tars	4470.58	-0.00371886	0.0628937	-0.0591294	0.952849	0.977587	noSig	Tars
Sdha	4499.97	0.205211	0.130429	1.57335	0.115638	0.197904	noSig	Sdha
Fbl	4043.27	-0.288745	0.115758	-2.49438	0.0126177	0.028901	noSig	Fbl
Stmn2	3813.66	-0.510331	0.215943	-2.36327	0.0181146	0.0398145	noSig	Stmn2
Myef2	4248.11	-0.0735937	0.08641	-0.85168	0.394392	0.524691	noSig	Myef2
Akr1b3	3879.54	-1.31288	0.0636226	-20.6354	1.32161e-94	5.37511e-92	down	Akr1b3
Pfkp	4258.45	0.762343	0.22661	3.36412	0.000767874	0.00230871	noSig	Pfkp
Cdc37	4166.36	-0.349406	0.0803431	-4.34892	1.36807e-05	5.58427e-05	noSig	Cdc37
Ilf3	4583.09	-0.0591149	0.061215	-0.965694	0.334198	0.463235	noSig	Ilf3
Rbpms2	4644.47	1.02688	0.151829	6.76339	1.34801e-11	1.22684e-10	up	Rbpms2
Tnpo3	4414.75	-0.241806	0.0845619	-2.85951	0.00424293	0.0108944	noSig	Tnpo3
Bsg	4092.33	-0.00797324	0.102191	-0.0780228	0.93781	0.965964	noSig	Bsg
Nutf2	4231.46	-0.0218182	0.112546	-0.193861	0.846285	0.89916	noSig	Nutf2
Msn	4709.21	1.21724	0.115791	10.5124	7.57471e-26	2.13999e-24	up	Msn
Eif2s1	3678.27	-0.268561	0.120502	-2.22869	0.0258347	0.0545355	noSig	Eif2s1
Topbp1	4556.49	0.605115	0.086924	6.96143	3.36827e-12	3.27597e-11	noSig	Topbp1
Prpf19	4302.3	-0.565793	0.117933	-4.79758	1.60591e-06	7.626e-06	noSig	Prpf19
Glo1	3734.47	0.494893	0.17535	2.82231	0.00476785	0.0121258	noSig	Glo1
Atp6v0c	4316.24	0.250811	0.0627623	3.9962	6.43685e-05	0.000236125	noSig	Atp6v0c
Agrn	4796.41	-0.0706755	0.189077	-0.373793	0.708558	0.799657	noSig	Agrn
Capzb	4203.18	-0.159057	0.111897	-1.42146	0.155182	0.251973	noSig	Capzb
Wapal	4497.62	0.0742623	0.0477574	1.55499	0.119948	0.204188	noSig	Wapal
Larp4	5008.53	-0.641687	0.0918141	-6.98899	2.76875e-12	2.72437e-11	noSig	Larp4
Tln1	4774.1	-0.0692272	0.214073	-0.323381	0.746407	0.829898	noSig	Tln1
Gm9825	4249.89	-0.437531	0.0687367	-6.36532	1.9488e-10	1.55467e-09	noSig	Gm9825
2700060E02Rik	3766.25	1.05368	0.248522	4.23981	2.23714e-05	8.8069e-05	up	2700060E02Rik
Ube2v1	3885.66	-0.835715	0.0827031	-10.105	5.24926e-24	1.3138e-22	noSig	Ube2v1
Gtse1	4725.05	-0.51973	0.160054	-3.24722	0.00116538	0.00338096	noSig	Gtse1
Lig1	4494.43	0.149592	0.0895403	1.67066	0.0947879	0.167189	noSig	Lig1
Sept11	4679.56	-0.354532	0.124491	-2.84786	0.00440142	0.0112643	noSig	Sept11
Snrpb	3529.17	-0.00229267	0.180133	-0.0127276	0.989845	0.997207	noSig	Snrpb
Capns1	4756.36	0.563557	0.217069	2.59621	0.00942579	0.02228	noSig	Capns1
Erh	3190.33	-0.509027	0.219799	-2.31588	0.020565	0.0446376	noSig	Erh
Zfp488	3191.13	-1.96245	0.295409	-6.64316	3.07034e-11	2.67944e-10	down	Zfp488
Myl12a	3544.1	-0.332684	0.171197	-1.94328	0.0519822	0.100108	noSig	Myl12a
Zfp600	4227	-0.0403518	0.22452	-0.179725	0.857369	0.907332	noSig	Zfp600
Nup153	4770.95	-0.733932	0.149311	-4.91546	8.85736e-07	4.37534e-06	noSig	Nup153
Slc25a39	4591.05	0.602972	0.119255	5.05614	4.27832e-07	2.21777e-06	noSig	Slc25a39
Trp53inp1	3710.98	1.06243	0.276869	3.83732	0.000124385	0.000434392	up	Trp53inp1
Snrnp70	4218.39	-0.557761	0.0979031	-5.69707	1.21885e-08	7.82198e-08	noSig	Snrnp70
Mars	4322.21	0.308359	0.138431	2.22753	0.0259121	0.0546695	noSig	Mars
Phf3	4433.97	0.180821	0.135335	1.3361	0.181518	0.286492	noSig	Phf3
Fam60a	3958.17	-0.909249	0.127419	-7.1359	9.61544e-13	9.96351e-12	noSig	Fam60a
Pprc1	4748.81	-0.368388	0.195435	-1.88496	0.0594347	0.112322	noSig	Pprc1
Mllt6	4466.63	-0.464489	0.19977	-2.32512	0.0200656	0.0436506	noSig	Mllt6
Ganab	4505.04	0.908085	0.063836	14.2253	6.38564e-46	5.32737e-44	noSig	Ganab
Samm50	4225.75	-0.0827374	0.164491	-0.502989	0.614972	0.723467	noSig	Samm50
Cherp	4667.91	-0.63401	0.199802	-3.17319	0.00150776	0.00426771	noSig	Cherp
H2afx	4482.11	0.0970333	0.202147	0.480014	0.631217	0.736603	noSig	H2afx
Ddx1	3711.92	-0.552375	0.134921	-4.09405	4.23898e-05	0.000160157	noSig	Ddx1
Naa15	4222.58	-0.182928	0.0701753	-2.60673	0.00914117	0.0217045	noSig	Naa15
Ppp2ca	4163.53	-0.481498	0.125239	-3.84464	0.000120729	0.00042291	noSig	Ppp2ca
Impact	4193.63	0.0718911	0.143703	0.500274	0.616882	0.725031	noSig	Impact
Ftsj3	4280.01	-0.819463	0.124122	-6.60206	4.05485e-11	3.48871e-10	noSig	Ftsj3
Rab1	3988.79	-0.18202	0.0995659	-1.82814	0.0675286	0.125254	noSig	Rab1
Ruvbl2	4203.78	-0.546676	0.0968718	-5.6433	1.66824e-08	1.04988e-07	noSig	Ruvbl2
Aqr	4195.07	-0.673238	0.12083	-5.57179	2.52139e-08	1.55326e-07	noSig	Aqr
Rnf4	4365.18	-0.000912042	0.0973362	-0.00937001	0.992524	0.99892	noSig	Rnf4
Usp1	4620.26	-0.30252	0.168708	-1.79315	0.0729484	0.133806	noSig	Usp1
Sf3a1	4234.64	-0.612231	0.129822	-4.71592	2.40617e-06	1.11153e-05	noSig	Sf3a1
Psmc3	4169.2	-0.032627	0.118151	-0.276148	0.782435	0.856733	noSig	Psmc3
Timm23	3621.81	-0.218824	0.211746	-1.03343	0.301403	0.426253	noSig	Timm23
Eif4e	3526.14	-0.304946	0.188143	-1.62082	0.105055	0.182431	noSig	Eif4e
Nf2	4215.05	-0.17958	0.0865854	-2.07402	0.0380775	0.0764526	noSig	Nf2
Metap2	3744.65	-0.600011	0.103704	-5.7858	7.2169e-09	4.76618e-08	noSig	Metap2
Sp1	4400.5	0.0317298	0.0505673	0.627477	0.530347	0.649032	noSig	Sp1
Asna1	4055.74	-0.038743	0.137276	-0.282226	0.77777	0.853096	noSig	Asna1
Nckap1	4355.08	0.0898723	0.070459	1.27553	0.202123	0.312048	noSig	Nckap1
Gm13051	4007.19	-0.252636	0.196967	-1.28263	0.199622	0.30887	noSig	Gm13051
Pcm1	4764.37	0.160629	0.0586925	2.73678	0.0062043	0.015355	noSig	Pcm1
Gm9843	3431.25	0.492011	0.281249	1.74938	0.0802252	0.145001	noSig	Gm9843
Ppp6r3	4267.46	0.116259	0.0640073	1.81633	0.0693193	0.128161	noSig	Ppp6r3
Ccnd3	4301.4	0.43876	0.179105	2.44973	0.0142963	0.0323174	noSig	Ccnd3
Ccna2	4209.14	-0.487942	0.0726049	-6.72051	1.81095e-11	1.6232e-10	noSig	Ccna2
Zfp568	4262.46	-0.29682	0.109135	-2.71974	0.00653337	0.0160748	noSig	Zfp568
Sqstm1	3935.3	0.954801	0.131062	7.28513	3.21356e-13	3.50868e-12	noSig	Sqstm1
Clta	3964.88	-0.294765	0.0937937	-3.1427	0.00167399	0.00470345	noSig	Clta
Yme1l1	4078.35	-0.193198	0.091728	-2.10621	0.0351862	0.0714188	noSig	Yme1l1
Cobl	5071.6	0.893096	0.139848	6.38619	1.70072e-10	1.36351e-09	noSig	Cobl
Tpx2	4201.8	-0.095439	0.0917989	-1.03965	0.298501	0.423345	noSig	Tpx2
Ccnf	4141.23	-0.208205	0.158095	-1.31697	0.18785	0.294268	noSig	Ccnf
Cand1	4286.16	-0.264088	0.144895	-1.82262	0.0683603	0.126616	noSig	Cand1
Sgk1	4258.35	-0.139261	0.17339	-0.803169	0.421877	0.552077	noSig	Sgk1
Pafah1b1	3901.72	0.345908	0.117599	2.94141	0.00326724	0.00862983	noSig	Pafah1b1
Maz	4139.99	-0.311242	0.0928177	-3.35327	0.000798635	0.00239566	noSig	Maz
Supt16	4404.53	-0.192729	0.0809974	-2.37945	0.0173387	0.0383109	noSig	Supt16
Sall4	4154.24	-0.871692	0.178924	-4.87184	1.10562e-06	5.37851e-06	noSig	Sall4
Smg7	4408.93	-0.334168	0.192219	-1.73847	0.0821282	0.14792	noSig	Smg7
Cap1	3966.19	0.296228	0.107946	2.74424	0.00606511	0.0150522	noSig	Cap1
Xpot	4156.1	-0.217871	0.0581121	-3.74916	0.000177431	0.000600624	noSig	Xpot
Jmjd1c	4737.05	-1.94859	0.248107	-7.85382	4.03555e-15	5.23816e-14	down	Jmjd1c
Jup	4384.02	0.74898	0.133693	5.60222	2.11623e-08	1.31696e-07	noSig	Jup
Atp5g2	3218.17	0.985419	0.292723	3.36639	0.000761586	0.00229227	noSig	Atp5g2
Psmb4	3456.69	0.145111	0.151844	0.955661	0.339244	0.468235	noSig	Psmb4
Phb	3524.85	-0.525782	0.107702	-4.88183	1.05106e-06	5.13482e-06	noSig	Phb
Eif5b	3802.51	0.122895	0.125672	0.977901	0.328123	0.456501	noSig	Eif5b
Asxl1	4171.04	-0.508104	0.186655	-2.72215	0.00648585	0.0159769	noSig	Asxl1
Ahsa1	3812.02	-0.213994	0.123668	-1.73039	0.0835614	0.150072	noSig	Ahsa1
Abcf2	4002.31	-0.610462	0.0876924	-6.9614	3.36898e-12	3.27597e-11	noSig	Abcf2
Ppid	3359.35	-0.675536	0.110001	-6.14118	8.19106e-10	6.05246e-09	noSig	Ppid
Hjurp	4154.11	0.468204	0.105854	4.42312	9.72843e-06	4.06503e-05	noSig	Hjurp
Lonp1	3997.05	-0.0760924	0.124565	-0.610864	0.541289	0.658917	noSig	Lonp1
Hyou1	4363.75	0.354756	0.0903271	3.92746	8.58467e-05	0.000307787	noSig	Hyou1
Calu	4404.17	1.20164	0.124293	9.66774	4.13426e-22	9.10937e-21	up	Calu
Ppm1g	3771.91	-0.681917	0.0646102	-10.5543	4.85052e-26	1.39664e-24	noSig	Ppm1g
Nup205	4306.18	-0.789568	0.125444	-6.29419	3.09008e-10	2.40145e-09	noSig	Nup205
Zfp706	4098.18	0.728889	0.100274	7.26901	3.62137e-13	3.93194e-12	noSig	Zfp706
Qars	3949.1	0.632246	0.133253	4.74472	2.08794e-06	9.73741e-06	noSig	Qars
Txn1	3161.9	0.935023	0.28507	3.27997	0.00103817	0.00305091	noSig	Txn1
Ogt	3872.39	0.859257	0.198585	4.32689	1.51228e-05	6.11364e-05	noSig	Ogt
Baz1b	4300.21	0.338399	0.107732	3.14113	0.00168296	0.00472595	noSig	Baz1b
Colgalt1	4415.59	1.6349	0.0918647	17.7969	7.47238e-71	1.56856e-68	up	Colgalt1
Ap2m1	3949.89	0.267359	0.0768382	3.47951	0.000502331	0.00156603	noSig	Ap2m1
Bub1	3975.87	0.393001	0.0901889	4.35753	1.31538e-05	5.38116e-05	noSig	Bub1
Bub1b	3982.47	-0.0890503	0.0832334	-1.06989	0.28467	0.407878	noSig	Bub1b
Psme3	4185.17	-0.543494	0.157196	-3.45742	0.000545369	0.00168861	noSig	Psme3
Smc2	4211.04	-0.229597	0.0783217	-2.93146	0.00337374	0.00888109	noSig	Smc2
Utp20	4197.37	-0.903606	0.149282	-6.05301	1.42163e-09	1.02259e-08	noSig	Utp20
Raver1	4312.95	-0.0877372	0.191599	-0.45792	0.64701	0.749966	noSig	Raver1
Ddx46	3946.57	-0.750101	0.12049	-6.22541	4.80284e-10	3.65113e-09	noSig	Ddx46
Api5	3831.47	-0.560924	0.0547298	-10.249	1.1961e-24	3.11337e-23	noSig	Api5
Gm4877	3358.3	-0.0546841	0.213117	-0.256591	0.797494	0.867868	noSig	Gm4877
Slc6a6	4253.97	0.767147	0.129239	5.93586	2.92305e-09	2.02139e-08	noSig	Slc6a6
Oaz1	3422.63	-0.28184	0.116128	-2.42698	0.0152249	0.0341712	noSig	Oaz1
Gm26917	3922.52	-0.548373	0.27689	-1.98047	0.0476508	0.0928289	noSig	Gm26917
Dnajc7	3917.11	0.0191271	0.13533	0.141337	0.887603	0.928358	noSig	Dnajc7
Smg5	4134.16	-0.297839	0.176202	-1.69033	0.0909656	0.161512	noSig	Smg5
Adh5	3429.72	-0.100272	0.164824	-0.608361	0.542948	0.660525	noSig	Adh5
Tdh	4135.47	0.932474	0.134992	6.90763	4.92823e-12	4.71151e-11	noSig	Tdh
Ssr2	3774.01	0.563493	0.145627	3.86943	0.000109092	0.000385297	noSig	Ssr2
Ankrd17	4270.95	-0.131748	0.140827	-0.935528	0.349516	0.478926	noSig	Ankrd17
Lincenc1	4021.14	-0.0402075	0.148326	-0.271075	0.786333	0.859376	noSig	Lincenc1
Pdia6	3855.82	0.1909	0.121493	1.57128	0.116118	0.198516	noSig	Pdia6
Inpp5d	4453.29	1.74189	0.0977921	17.8122	5.68335e-71	1.20598e-68	up	Inpp5d
Cops2	3580.1	-0.549451	0.0555602	-9.88929	4.63316e-23	1.08322e-21	noSig	Cops2
Nup93	4145.84	-0.209207	0.072581	-2.88239	0.00394667	0.0102211	noSig	Nup93
Gnl3	3582.23	-0.567239	0.13333	-4.25442	2.09593e-05	8.28947e-05	noSig	Gnl3
Ap2a1	4106.93	0.256746	0.0990293	2.59263	0.00952464	0.0224918	noSig	Ap2a1
Pum2	3904.12	0.0264405	0.0323501	0.817322	0.413745	0.54439	noSig	Pum2
Polr2m	4007.9	-0.476232	0.103563	-4.59846	4.25635e-06	1.88589e-05	noSig	Polr2m
Ywhab	3914.65	0.160607	0.065852	2.43891	0.0147317	0.0331785	noSig	Ywhab
Gm10260	2533.76	1.09911	0.541174	2.03097	0.0422579	0.0837266	noSig	Gm10260
Plk1	3830.28	-0.51273	0.166362	-3.08201	0.00205611	0.00567501	noSig	Plk1
Plp2	4045.6	0.868259	0.0543912	15.9632	2.30463e-57	2.84753e-55	noSig	Plp2
Dhcr24	4149.74	-0.608406	0.240909	-2.52546	0.0115548	0.0267329	noSig	Dhcr24
Ncoa3	4320.22	-0.178252	0.10024	-1.77826	0.0753615	0.13747	noSig	Ncoa3
Ndfip2	2664.86	1.53776	0.474015	3.24412	0.00117816	0.003415	up	Ndfip2
Pes1	3691	-0.376637	0.120511	-3.12534	0.00177601	0.00496368	noSig	Pes1
Psmb1	3292.97	0.269399	0.202236	1.3321	0.182827	0.28809	noSig	Psmb1
Rrn3	3847.43	-0.903147	0.127659	-7.07467	1.49802e-12	1.5184e-11	noSig	Rrn3
AC123072.1	4479.91	0.373816	0.776644	0.481322	0.630288	0.735954	noSig	AC123072.1
Kdm1a	3564.56	-0.237648	0.0698342	-3.40304	0.00066641	0.00202801	noSig	Kdm1a
Hn1l	4048.64	0.451285	0.0565358	7.9823	1.43635e-15	1.9432e-14	noSig	Hn1l
Ipo7	4299.61	-0.366609	0.0712965	-5.14204	2.71777e-07	1.45479e-06	noSig	Ipo7
Vat1	4066.5	1.08795	0.0885623	12.2846	1.09584e-34	5.17991e-33	up	Vat1
Yars	3923.2	0.322315	0.0917524	3.51288	0.000443278	0.00139688	noSig	Yars
Atad2	4543	0.218201	0.203073	1.07449	0.282601	0.40521	noSig	Atad2
Ubqln1	3992.27	-0.775037	0.165679	-4.67794	2.89777e-06	1.32174e-05	noSig	Ubqln1
Smarcd1	4236.3	-0.49077	0.12416	-3.95272	7.72668e-05	0.0002798	noSig	Smarcd1
Ubqln4	3813.02	-0.322836	0.0712636	-4.53016	5.89396e-06	2.55239e-05	noSig	Ubqln4
Wdr77	3664.48	-0.783473	0.0847374	-9.2459	2.33268e-20	4.52669e-19	noSig	Wdr77
Tbx3	4402.53	1.64119	0.142965	11.4796	1.66964e-30	6.44165e-29	up	Tbx3
Psmc4	3643.39	-0.632802	0.0787279	-8.03784	9.14335e-16	1.25173e-14	noSig	Psmc4
Pak4	3956.29	0.241387	0.103114	2.34098	0.0192332	0.0420224	noSig	Pak4
Wdr43	3712.36	-0.678849	0.0576213	-11.7812	4.87843e-32	2.05695e-30	noSig	Wdr43
Sall1	4365.05	-0.486155	0.201519	-2.41246	0.0158455	0.0353686	noSig	Sall1
Dnm1l	3607.58	0.372812	0.100449	3.71146	0.000206066	0.000691087	noSig	Dnm1l
Ckap5	4074.65	0.23075	0.0755086	3.05594	0.00224354	0.00614111	noSig	Ckap5
Ireb2	3676.31	-0.00897788	0.0559712	-0.160402	0.872565	0.917791	noSig	Ireb2
Ccrn4l	4264.17	-0.890099	0.188273	-4.72769	2.27085e-06	1.05275e-05	noSig	Ccrn4l
Noc2l	3821.21	-0.483792	0.0628953	-7.69201	1.44836e-14	1.77942e-13	noSig	Noc2l
Sulf2	3964.87	0.416564	0.162836	2.55819	0.0105219	0.0245791	noSig	Sulf2
Immt	3797.53	0.0173736	0.122846	0.141426	0.887534	0.928334	noSig	Immt
Luc7l2	3584.26	0.400126	0.130706	3.06127	0.00220403	0.00604313	noSig	Luc7l2
Copa	4012.37	0.319073	0.059345	5.37658	7.59158e-08	4.3925e-07	noSig	Copa
Eif3m	3043.22	0.119235	0.247748	0.481274	0.630322	0.735954	noSig	Eif3m
Ifitm2	3579.4	0.693946	0.148495	4.67321	2.96532e-06	1.34908e-05	noSig	Ifitm2
Cd9	3761.44	1.57253	0.202306	7.77303	7.66311e-15	9.67654e-14	up	Cd9
Klf4	4093.08	0.360635	0.178913	2.0157	0.0438315	0.0864322	noSig	Klf4
Psma2	2938.61	0.0313761	0.23164	0.135452	0.892254	0.931575	noSig	Psma2
Prkci	4222.01	0.453165	0.0726487	6.23775	4.43906e-10	3.39043e-09	noSig	Prkci
Dhx16	3639.4	-0.0449859	0.0828364	-0.543069	0.587082	0.699739	noSig	Dhx16
Ctsd	3649.14	0.770919	0.143434	5.37473	7.66995e-08	4.43259e-07	noSig	Ctsd
Wdr82	3737.42	0.270332	0.091438	2.95645	0.00311199	0.00826224	noSig	Wdr82
Sec61a1	3643.56	-0.253166	0.0683445	-3.70426	0.000212005	0.000709665	noSig	Sec61a1
Prpf40a	4013.26	-0.129245	0.0576884	-2.2404	0.025065	0.053181	noSig	Prpf40a
Cd164	3903.17	0.71942	0.14003	5.1376	2.78262e-07	1.48706e-06	noSig	Cd164
Nsa2	3203.09	0.900908	0.191971	4.69294	2.69308e-06	1.23559e-05	noSig	Nsa2
Hnrnpul1	3939.25	0.312569	0.0791451	3.94932	7.83732e-05	0.000283386	noSig	Hnrnpul1
Fblim1	3779.22	-0.0226547	0.173359	-0.130681	0.896028	0.934191	noSig	Fblim1
Dnaja2	3621.77	-0.712586	0.048186	-14.7882	1.74498e-49	1.72921e-47	noSig	Dnaja2
Trim24	4169.03	0.629133	0.126815	4.96104	7.01157e-07	3.51696e-06	noSig	Trim24
Atp1b1	4168.25	1.83113	0.0882847	20.7412	1.47078e-95	6.24187e-93	up	Atp1b1
Cenpf	3731.37	0.0105268	0.163891	0.0642306	0.948787	0.974499	noSig	Cenpf
Rdx	4068.69	0.0718211	0.112793	0.636754	0.524285	0.643384	noSig	Rdx
Dynlt1b	3551.43	0.930692	0.186223	4.99774	5.8006e-07	2.95202e-06	noSig	Dynlt1b
Rars	3668.15	-0.422297	0.108622	-3.88776	0.000101174	0.000358655	noSig	Rars
Rrm1	3976.25	-0.229864	0.0963411	-2.38594	0.0170355	0.0376975	noSig	Rrm1
Map4k4	3844.68	0.502665	0.13967	3.59896	0.000319498	0.00103574	noSig	Map4k4
Fkbp9	3785.24	0.71451	0.0943819	7.57041	3.72036e-14	4.42051e-13	noSig	Fkbp9
Rrp1	3347.51	-0.547684	0.0911794	-6.00666	1.89383e-09	1.34344e-08	noSig	Rrp1
Ehd1	3715.44	-0.355309	0.111235	-3.19423	0.00140205	0.004001	noSig	Ehd1
Gatad2a	3993.31	-0.225026	0.165802	-1.3572	0.174719	0.277486	noSig	Gatad2a
Gm10263	1983.66	1.3895	0.635875	2.18518	0.0288753	0.0601477	noSig	Gm10263
E130012A19Rik	4097.74	-1.47079	0.259096	-5.67664	1.3737e-08	8.74097e-08	down	E130012A19Rik
Dazap1	3499.83	-0.289678	0.0762762	-3.79775	0.000146017	0.000503362	noSig	Dazap1
Psmb3	2998.76	0.0670446	0.246951	0.27149	0.786014	0.859364	noSig	Psmb3
Snrpn	2596.52	-1.70277	0.171433	-9.9326	3.0033e-23	7.15878e-22	down	Snrpn
Trh	2467.23	-1.81585	0.889205	-2.0421	0.0411416	0.0817555	noSig	Trh
Psmc1	3310.49	-0.201828	0.142641	-1.41493	0.157088	0.254575	noSig	Psmc1
Trrap	3956.23	0.103606	0.168828	0.613682	0.539426	0.657521	noSig	Trrap
Ptp4a1	3243.05	0.263753	0.207354	1.27199	0.203375	0.313584	noSig	Ptp4a1
Kmt2d	3930.98	0.0864951	0.207069	0.417711	0.676158	0.774179	noSig	Kmt2d
Safb	3815.68	-0.387691	0.115284	-3.36294	0.000771178	0.00231828	noSig	Safb
Phgdh	3358.39	0.0261168	0.14569	0.179263	0.857731	0.907617	noSig	Phgdh
Npepps	3391.11	0.780625	0.149901	5.2076	1.913e-07	1.04405e-06	noSig	Npepps
Dnajb6	3434.16	-0.779711	0.104477	-7.46296	8.45982e-14	9.77234e-13	noSig	Dnajb6
Glrx3	3254.93	0.23205	0.202403	1.14647	0.2516	0.371285	noSig	Glrx3
Pdap1	2932.78	-0.494677	0.130665	-3.78584	0.000153188	0.000525947	noSig	Pdap1
Kif11	3773.41	-0.440173	0.0849022	-5.18447	2.16633e-07	1.17606e-06	noSig	Kif11
Plaa	3338.4	-0.224962	0.0596235	-3.77303	0.000161275	0.000550228	noSig	Plaa
Fem1b	3313.53	0.283919	0.145716	1.94845	0.0513612	0.0990491	noSig	Fem1b
Xrn2	3740.38	0.50232	0.0425195	11.8139	3.30904e-32	1.41665e-30	noSig	Xrn2
Cyc1	3734.51	0.283496	0.0939445	3.0177	0.002547	0.00689347	noSig	Cyc1
Srcap	4034.11	0.0886703	0.267547	0.331419	0.740328	0.825083	noSig	Srcap
Ube2c	3381.08	0.208053	0.125322	1.66015	0.0968844	0.170333	noSig	Ube2c
Smek1	3780.83	-0.22452	0.167271	-1.34225	0.179515	0.283788	noSig	Smek1
BC005537	3334.27	0.214996	0.143558	1.49762	0.134232	0.223887	noSig	BC005537
Sec31a	3733.06	0.0443057	0.0765329	0.57891	0.56265	0.678992	noSig	Sec31a
Heatr1	3724.93	-1.18593	0.155051	-7.64864	2.0311e-14	2.46587e-13	down	Heatr1
Ube2d2a	3270.19	0.217267	0.0918209	2.3662	0.0179717	0.0395496	noSig	Ube2d2a
Stt3a	3677.72	0.479132	0.126675	3.78237	0.000155345	0.000532697	noSig	Stt3a
Fam120a	3862.41	-0.0848371	0.126309	-0.671662	0.501799	0.624951	noSig	Fam120a
Snrpa	3331.39	0.101569	0.157356	0.645472	0.518621	0.638463	noSig	Snrpa
Rpn2	3580.44	0.630087	0.092428	6.81706	9.29201e-12	8.60185e-11	noSig	Rpn2
Nup62	3673.95	-0.346891	0.10808	-3.20958	0.00132927	0.00381002	noSig	Nup62
Pum1	3790.99	-0.142323	0.13057	-1.09002	0.275705	0.398479	noSig	Pum1
Pnn	3497.15	-0.0140448	0.0603582	-0.232691	0.816002	0.881619	noSig	Pnn
Ect2	3842.78	-0.559565	0.132598	-4.22	2.44307e-05	9.55977e-05	noSig	Ect2
Ep400	3807.59	0.0998666	0.133703	0.746928	0.455107	0.582024	noSig	Ep400
Coro1c	3673.37	-0.508872	0.090135	-5.64567	1.64543e-08	1.0362e-07	noSig	Coro1c
Strap	3181.19	-0.344851	0.100593	-3.42817	0.000607655	0.00186212	noSig	Strap
Ube4b	3852.14	-0.583615	0.139237	-4.19153	2.77076e-05	0.000107729	noSig	Ube4b
Snd1	3570.46	0.265003	0.0760092	3.48646	0.000489466	0.0015291	noSig	Snd1
Clic4	3949.56	0.791957	0.125823	6.29424	3.08917e-10	2.40145e-09	noSig	Clic4
Khdrbs1	3284.35	-0.735066	0.0796682	-9.22658	2.79401e-20	5.38448e-19	noSig	Khdrbs1
Slc25a4	3238.92	0.657525	0.165384	3.97576	7.01549e-05	0.000255516	noSig	Slc25a4
Cdc34	3199.23	-0.368631	0.11289	-3.2654	0.00109308	0.00319114	noSig	Cdc34
Psma1	3045.76	0.404295	0.148941	2.71446	0.00663846	0.0163075	noSig	Psma1
Cpsf6	3427.11	-0.340826	0.0954486	-3.57078	0.000355921	0.00114262	noSig	Cpsf6
Pmm1	3190.73	-0.32334	0.152037	-2.12672	0.0334437	0.0683366	noSig	Pmm1
Dars	3576.69	0.40717	0.0959354	4.24422	2.19359e-05	8.64944e-05	noSig	Dars
Eif1a	3164.34	-0.529784	0.192071	-2.75827	0.00581089	0.0144731	noSig	Eif1a
Itgb1	3758.17	-0.226064	0.134617	-1.67932	0.0930906	0.164627	noSig	Itgb1
Myl6	2744.78	-0.270661	0.265299	-1.02021	0.307628	0.433455	noSig	Myl6
Gm4631	2889.07	0.159062	0.174464	0.911719	0.361917	0.492118	noSig	Gm4631
Hspe1	2478.8	0.0346548	0.276094	0.125518	0.900113	0.937074	noSig	Hspe1
Nhp2l1	3249.26	-0.175624	0.127669	-1.37562	0.16894	0.269978	noSig	Nhp2l1
Slc7a1	3890.03	0.8202	0.179274	4.57512	4.75946e-06	2.09219e-05	noSig	Slc7a1
Sbno1	3493.04	-0.17957	0.104919	-1.71152	0.0869856	0.155478	noSig	Sbno1
Kat7	3738.07	-0.271897	0.127818	-2.12723	0.0334013	0.0682572	noSig	Kat7
Supt6	3700.9	-1.00989	0.0806632	-12.5199	5.81325e-36	2.99436e-34	down	Supt6
Dnmt3l	2324.46	-4.88205	0.460387	-10.6042	2.84775e-26	8.31471e-25	down	Dnmt3l
Usp10	3895.29	-0.0398172	0.128266	-0.310428	0.756236	0.836779	noSig	Usp10
Stk38	3692.28	1.5544	0.0835006	18.6154	2.40831e-77	6.26866e-75	up	Stk38
Ctdsp2	3571.82	1.17356	0.101751	11.5336	8.92954e-31	3.52167e-29	up	Ctdsp2
Hdac2	3503.69	0.852316	0.161752	5.26926	1.36973e-07	7.64284e-07	noSig	Hdac2
Gltscr2	3315.88	0.35841	0.117411	3.05262	0.00226856	0.00620392	noSig	Gltscr2
Eif3k	2912.23	0.0911794	0.171625	0.53127	0.595231	0.706733	noSig	Eif3k
Ncaph2	3474.88	0.282557	0.0735077	3.84391	0.000121088	0.000424092	noSig	Ncaph2
Ube2l3	3364.18	-0.0229864	0.0679048	-0.338509	0.73498	0.820922	noSig	Ube2l3
Polr2b	3665.99	-0.68281	0.0902557	-7.56528	3.8702e-14	4.58738e-13	noSig	Polr2b
Nol6	3767.28	-0.830331	0.14781	-5.61754	1.93694e-08	1.20856e-07	noSig	Nol6
Nhp2	2532.5	-0.728025	0.211402	-3.4438	0.000573598	0.00176722	noSig	Nhp2
Atp6v1a	3884.27	0.640728	0.115497	5.54755	2.89704e-08	1.76959e-07	noSig	Atp6v1a
Vasp	3576.41	0.915594	0.0609573	15.0203	5.4095e-51	5.50022e-49	noSig	Vasp
Sesn2	3491.48	0.160647	0.150985	1.06399	0.287332	0.410877	noSig	Sesn2
Kdm3a	3486.78	-0.40234	0.209185	-1.92337	0.0544338	0.104213	noSig	Kdm3a
Ddost	3340.15	0.171091	0.0844539	2.02585	0.0427799	0.0846493	noSig	Ddost
Rbbp6	3636.45	0.284854	0.190047	1.49886	0.13391	0.223398	noSig	Rbbp6
Anp32e	3390.29	-0.588681	0.0688327	-8.55234	1.20617e-17	1.91749e-16	noSig	Anp32e
Gabpa	3794.34	-0.172901	0.139331	-1.24094	0.214627	0.327238	noSig	Gabpa
Dag1	3466.56	0.0132777	0.168868	0.0786277	0.937329	0.965724	noSig	Dag1
Espl1	3824.07	-0.520709	0.173886	-2.99454	0.00274863	0.0073773	noSig	Espl1
Ak2	2985.04	0.344263	0.181762	1.89403	0.058221	0.110456	noSig	Ak2
Copz1	3432.22	0.338443	0.122428	2.76442	0.00570243	0.0142247	noSig	Copz1
Sub1	2562.42	-0.189895	0.176747	-1.07439	0.282647	0.405246	noSig	Sub1
Nrd1	3311.78	0.250279	0.063605	3.93489	8.3234e-05	0.000298968	noSig	Nrd1
Fkbp8	3445.06	0.128233	0.0616341	2.08055	0.0374749	0.0753979	noSig	Fkbp8
Kmt2b	3725.97	-0.137895	0.135037	-1.02116	0.307178	0.43307	noSig	Kmt2b
Psmd4	3155.39	0.00398187	0.143935	0.0276644	0.97793	0.990138	noSig	Psmd4
Hmgn2	2807.37	-0.975257	0.0826295	-11.8028	3.7767e-32	1.61332e-30	noSig	Hmgn2
Kdm3b	3757.96	0.71495	0.173068	4.13104	3.61125e-05	0.000137882	noSig	Kdm3b
Akap1	3528.18	0.662529	0.0911334	7.26987	3.59821e-13	3.90897e-12	noSig	Akap1
2810474O19Rik	3573.38	-0.6901	0.141767	-4.86784	1.12823e-06	5.48166e-06	noSig	2810474O19Rik
Zc3h11a	3336.25	0.620256	0.110105	5.63331	1.76785e-08	1.10935e-07	noSig	Zc3h11a
Wbp11	3344.81	-0.0135189	0.0931427	-0.145142	0.884599	0.926058	noSig	Wbp11
Ube2z	3275.58	-0.184628	0.071508	-2.58192	0.00982511	0.0231342	noSig	Ube2z
Cars	3456.42	0.778619	0.121592	6.40353	1.51823e-10	1.22526e-09	noSig	Cars
Slc38a4	3447.41	-2.65402	0.281428	-9.43055	4.07939e-21	8.38294e-20	down	Slc38a4
Carm1	3494.28	-0.298994	0.106072	-2.81878	0.0048206	0.0122488	noSig	Carm1
Mycn	3196.34	-1.53487	0.263191	-5.83179	5.4837e-09	3.6687e-08	down	Mycn
Dnajc8	3357.62	-0.0466223	0.0752256	-0.619767	0.535411	0.653854	noSig	Dnajc8
Mllt4	3575.33	-0.0707123	0.145467	-0.486104	0.626893	0.733046	noSig	Mllt4
Cd81	3129.03	1.44482	0.231621	6.23787	4.4358e-10	3.38926e-09	up	Cd81
Brix1	3024.53	-0.0828499	0.114791	-0.721743	0.470452	0.596561	noSig	Brix1
Ap3d1	3443.68	0.325626	0.138688	2.34791	0.018879	0.0413133	noSig	Ap3d1
Eif2b5	3175.29	0.644902	0.0651098	9.90484	3.96619e-23	9.36251e-22	noSig	Eif2b5
Ppa1	2920.98	-0.875407	0.103722	-8.43997	3.17406e-17	4.91388e-16	noSig	Ppa1
Tmem131	3863.22	-0.569283	0.238277	-2.38917	0.0168866	0.0374316	noSig	Tmem131
Pelp1	3452.94	-0.491862	0.165927	-2.96434	0.00303337	0.00807328	noSig	Pelp1
Khsrp	3402.94	-0.0903059	0.151063	-0.597805	0.54997	0.667238	noSig	Khsrp
Fgf4	3393.59	1.10817	0.157546	7.03398	2.00731e-12	2.00239e-11	up	Fgf4
Rbm26	3555.03	0.206632	0.0737129	2.8032	0.00505976	0.0127833	noSig	Rbm26
Psmd7	3402.95	-0.351179	0.0823179	-4.26613	1.98894e-05	7.89188e-05	noSig	Psmd7
Trap1	3322.73	-0.0862979	0.0725222	-1.18995	0.234065	0.350308	noSig	Trap1
Wasf2	3515	0.0907918	0.137336	0.661091	0.508554	0.630629	noSig	Wasf2
Pdcd11	3479.73	-1.24651	0.154431	-8.07165	6.93552e-16	9.5957e-15	down	Pdcd11
RP24-550H17.1	3143.32	-1.88282	0.290396	-6.48361	8.9556e-11	7.42698e-10	down	RP24-550H17.1
Psma3	2822.68	0.304693	0.190322	1.60093	0.109393	0.188654	noSig	Psma3
Taf1	3596.21	0.147059	0.183943	0.799478	0.424013	0.553722	noSig	Taf1
Rbmxl1	3188.47	-0.539698	0.103138	-5.23276	1.66997e-07	9.20679e-07	noSig	Rbmxl1
Cfdp1	2999.55	-0.204982	0.155225	-1.32054	0.186654	0.292773	noSig	Cfdp1
Bex1	2667.49	-0.93045	0.248984	-3.73699	0.000186236	0.000628144	noSig	Bex1
Mapre1	3189.76	-0.32139	0.0683878	-4.69952	2.60774e-06	1.19812e-05	noSig	Mapre1
Akap8	3283.43	-0.596278	0.156364	-3.81339	0.000137073	0.00047454	noSig	Akap8
Cox6a1	3041.17	1.2467	0.224649	5.54957	2.86379e-08	1.74982e-07	up	Cox6a1
Amd1	3223.81	-0.858487	0.0840136	-10.2184	1.63973e-24	4.23985e-23	noSig	Amd1
Gm18025	3108.56	0.781461	0.198415	3.93851	8.19893e-05	0.000295041	noSig	Gm18025
Kif20a	3512.51	-0.41812	0.10863	-3.84903	0.000118585	0.000416221	noSig	Kif20a
Clstn1	3295.42	1.18409	0.0534832	22.1395	1.3182e-108	7.35254e-106	up	Clstn1
Racgap1	3549.09	0.126851	0.0657025	1.93069	0.053522	0.102692	noSig	Racgap1
Psma4	2874.75	0.00418274	0.114153	0.0366416	0.970771	0.987704	noSig	Psma4
Vapa	3314.14	-0.0629952	0.0959318	-0.656667	0.511395	0.633147	noSig	Vapa
Pcnt	3667.19	-0.313355	0.212475	-1.47478	0.140271	0.231928	noSig	Pcnt
Xpnpep1	3259.98	0.279162	0.0834436	3.34551	0.000821308	0.00245612	noSig	Xpnpep1
Lin28a	2377.8	-3.33461	0.358101	-9.31194	1.2552e-20	2.49024e-19	down	Lin28a
Taldo1	2975.74	0.837789	0.198482	4.22098	2.43244e-05	9.52007e-05	noSig	Taldo1
Pfkl	2581.07	-1.68804	0.188509	-8.95466	3.4077e-19	6.08648e-18	down	Pfkl
Tcf3	3334.14	0.267158	0.0691755	3.86203	0.000112448	0.000396246	noSig	Tcf3
Setd2	3427.45	-0.280923	0.141128	-1.99056	0.0465296	0.0910263	noSig	Setd2
Picalm	3217.78	-0.0506891	0.0788286	-0.64303	0.520205	0.639418	noSig	Picalm
Cpsf1	3554.24	-0.236359	0.0799953	-2.95466	0.00313011	0.00830471	noSig	Cpsf1
Aff1	3676.39	2.1113	0.14531	14.5296	7.86573e-48	7.17546e-46	up	Aff1
Psmd12	3053.5	-0.441348	0.0816798	-5.4034	6.53911e-08	3.81862e-07	noSig	Psmd12
E2f4	3405.75	-0.471905	0.108562	-4.34688	1.38085e-05	5.63128e-05	noSig	E2f4
Gtf3c2	3307.62	-0.33682	0.10303	-3.26916	0.00107869	0.0031562	noSig	Gtf3c2
Tnpo2	3252.39	-0.0757066	0.10181	-0.743608	0.457114	0.583864	noSig	Tnpo2
Spen	3881.85	-0.954997	0.3278	-2.91335	0.00357572	0.00935351	noSig	Spen
Supt5	3181.2	0.215943	0.0490926	4.39869	1.08905e-05	4.51293e-05	noSig	Supt5
Park7	2752.08	-0.172573	0.179511	-0.96135	0.336376	0.465303	noSig	Park7
Dnajc13	3565.39	-0.0712961	0.176387	-0.404204	0.686063	0.781818	noSig	Dnajc13
Eif3i	2904.33	0.415565	0.157318	2.64155	0.00825265	0.0198408	noSig	Eif3i
Acin1	3422.46	-0.0746617	0.0821816	-0.908497	0.363616	0.493566	noSig	Acin1
Zfp534	3088.34	-0.0261402	0.159689	-0.163694	0.869972	0.91636	noSig	Zfp534
Rfc5	3140.59	-0.504707	0.0762631	-6.61798	3.64146e-11	3.15528e-10	noSig	Rfc5
Got1	3379.24	0.259343	0.0952833	2.72181	0.00649254	0.0159893	noSig	Got1
Cox8a	2863.74	1.04443	0.302361	3.45423	0.00055186	0.00170546	up	Cox8a
Nop2	3278.43	-0.64656	0.114089	-5.66714	1.45197e-08	9.19649e-08	noSig	Nop2
Pfas	3278.89	-0.16022	0.173573	-0.923067	0.355972	0.485795	noSig	Pfas
U2af1	2846.99	-0.149464	0.196176	-0.761891	0.446125	0.573166	noSig	U2af1
Mbtps1	3481.44	-0.254217	0.0923588	-2.7525	0.00591428	0.01471	noSig	Mbtps1
Tead1	3561.21	0.129546	0.192518	0.672902	0.50101	0.624566	noSig	Tead1
Sympk	3296.59	0.0949469	0.0759707	1.24978	0.211379	0.323295	noSig	Sympk
Scpep1	3558.05	1.27346	0.176586	7.21156	5.53161e-13	5.87851e-12	up	Scpep1
Amotl2	3225.4	0.0540726	0.273021	0.198053	0.843003	0.896603	noSig	Amotl2
Etnk1	3554.53	0.12857	0.116577	1.10288	0.270079	0.392502	noSig	Etnk1
Mgea5	3172.93	0.0739509	0.11323	0.653105	0.513688	0.63503	noSig	Mgea5
Rnf213	3427.62	2.13654	0.246907	8.65319	5.00781e-18	8.16048e-17	up	Rnf213
Ctnnd1	3431.04	-0.363629	0.111303	-3.26702	0.00108686	0.00317631	noSig	Ctnnd1
Copb2	3315.06	-0.28943	0.0565347	-5.11951	3.06324e-07	1.62678e-06	noSig	Copb2
Cth	3755.52	1.75229	0.200255	8.75027	2.12844e-18	3.56972e-17	up	Cth
Atp13a3	3417.73	-0.288565	0.0855488	-3.3731	0.000743259	0.0022416	noSig	Atp13a3
Sept7	3003.78	-0.053388	0.135018	-0.395413	0.692538	0.786104	noSig	Sept7
Ptbp3	3322.01	1.19894	0.0659074	18.1912	6.05628e-74	1.35897e-71	up	Ptbp3
Zfp292	3356.82	0.175571	0.282552	0.621377	0.534351	0.653037	noSig	Zfp292
Ltbp4	3158.77	-0.864311	0.0947504	-9.12198	7.3763e-20	1.3967e-18	noSig	Ltbp4
Elovl6	3566.33	0.119224	0.142233	0.838229	0.401902	0.532144	noSig	Elovl6
Adnp	3187.01	-0.0682988	0.110781	-0.616519	0.537552	0.655892	noSig	Adnp
Ddx54	3244.31	-0.382478	0.0715006	-5.3493	8.82945e-08	5.06966e-07	noSig	Ddx54
Cnot3	3262.35	-0.38007	0.147073	-2.58422	0.00975998	0.0229975	noSig	Cnot3
Adrm1	3056.63	-0.47441	0.0750373	-6.32231	2.57674e-10	2.01939e-09	noSig	Adrm1
Chd1	3546.92	-0.600099	0.124126	-4.83459	1.3342e-06	6.42167e-06	noSig	Chd1
Ddx18	3116.62	-1.26737	0.0843601	-15.0234	5.1602e-51	5.27421e-49	down	Ddx18
Numa1	3293.29	-0.434015	0.144978	-2.99366	0.00275653	0.00739291	noSig	Numa1
Ccar1	3378.35	-0.0458609	0.0870698	-0.526715	0.598392	0.709321	noSig	Ccar1
Ptp4a2	3012.79	0.114561	0.0660115	1.73547	0.0826574	0.148722	noSig	Ptp4a2
Prdx2	2864.3	0.594953	0.218082	2.72812	0.00636964	0.0157204	noSig	Prdx2
Pnisr	3278.9	0.681071	0.11401	5.9738	2.31786e-09	1.62533e-08	noSig	Pnisr
Tle3	3584.11	1.01775	0.164189	6.19867	5.69434e-10	4.28877e-09	up	Tle3
Glyr1	3315.1	-0.57939	0.147658	-3.92388	8.71351e-05	0.000311776	noSig	Glyr1
Gga2	3099.4	-0.0165338	0.109522	-0.150964	0.880004	0.922606	noSig	Gga2
Poldip3	3218.15	-0.0637078	0.0922321	-0.690733	0.489733	0.615211	noSig	Poldip3
Tsc22d1	3161.52	1.01329	0.171468	5.90952	3.4311e-09	2.34777e-08	up	Tsc22d1
Pias2	3225.42	0.611375	0.109787	5.56872	2.56612e-08	1.57831e-07	noSig	Pias2
Smc1a	3367.99	-0.018105	0.069568	-0.260249	0.794672	0.865626	noSig	Smc1a
Atp5o	2799.97	0.488158	0.141236	3.45633	0.000547588	0.00169414	noSig	Atp5o
Usp5	3178.76	-0.398074	0.115775	-3.43834	0.000585297	0.00180167	noSig	Usp5
Lbr	3224.72	0.121375	0.0803527	1.51052	0.13091	0.219278	noSig	Lbr
Tns3	3479.21	-1.65283	0.199646	-8.2788	1.24419e-16	1.83452e-15	down	Tns3
Mdc1	3356.12	0.443631	0.130625	3.39621	0.000683255	0.00207571	noSig	Mdc1
Dnajc2	2925.18	-0.315287	0.0678391	-4.64757	3.35871e-06	1.51372e-05	noSig	Dnajc2
Cdt1	3279.98	-0.157684	0.0985624	-1.59984	0.109634	0.18903	noSig	Cdt1
Apc	3433.79	0.380267	0.169851	2.23883	0.0251672	0.0533689	noSig	Apc
Cic	3430.86	0.138017	0.204843	0.673767	0.500459	0.62451	noSig	Cic
Mta2	3262.24	0.317152	0.0562803	5.63523	1.74821e-08	1.09773e-07	noSig	Mta2
Cyb5r3	3254.67	0.650464	0.0690191	9.4244	4.32551e-21	8.87935e-20	noSig	Cyb5r3
Insig1	3404.65	1.2206	0.18349	6.65212	2.88894e-11	2.53019e-10	up	Insig1
Dido1	3269.66	-1.08997	0.345166	-3.15781	0.00158958	0.00448631	down	Dido1
Gmps	2750.18	-0.183236	0.111433	-1.64437	0.1001	0.174993	noSig	Gmps
D19Bwg1357e	3083.1	-0.891889	0.0537391	-16.5966	7.37049e-62	1.08186e-59	noSig	D19Bwg1357e
Ppig	3128.59	0.112402	0.0656849	1.71123	0.0870381	0.155558	noSig	Ppig
Tmed2	3113.94	0.378733	0.0773515	4.89626	9.76795e-07	4.79241e-06	noSig	Tmed2
Nampt	2860.69	0.262114	0.168532	1.55528	0.119879	0.204124	noSig	Nampt
Seh1l	2913.26	-0.138887	0.04943	-2.80977	0.00495772	0.012558	noSig	Seh1l
Snhg1	2294.74	-0.364374	0.247662	-1.47125	0.141223	0.233226	noSig	Snhg1
Eif3j2	2836.69	-0.902023	0.147773	-6.10411	1.03372e-09	7.5497e-09	noSig	Eif3j2
Psmb7	2513.5	-0.0863887	0.268873	-0.321299	0.747984	0.831131	noSig	Psmb7
Mtpn	3027.88	0.207038	0.114991	1.80048	0.0717854	0.132033	noSig	Mtpn
Leng8	3142.9	0.394819	0.170802	2.31157	0.0208016	0.045106	noSig	Leng8
Gpbp1	3044.03	0.175236	0.0585525	2.9928	0.00276428	0.00740861	noSig	Gpbp1
Psmd11	3093.96	0.00750639	0.106064	0.0707723	0.943579	0.970524	noSig	Psmd11
Idh3b	2916.11	0.00395547	0.1186	0.0333514	0.973394	0.988242	noSig	Idh3b
Sept9	3135.72	0.855065	0.0943846	9.05937	1.31204e-19	2.44172e-18	noSig	Sept9
Ubr7	2865.93	-0.582288	0.101601	-5.73111	9.9773e-09	6.46884e-08	noSig	Ubr7
Xpo6	3179.87	-0.00624039	0.143835	-0.0433858	0.965394	0.986031	noSig	Xpo6
Mrps5	2902.04	0.298812	0.108196	2.76175	0.0057492	0.0143268	noSig	Mrps5
Gigyf2	3259.43	0.666125	0.15131	4.40238	1.07072e-05	4.44643e-05	noSig	Gigyf2
Gon4l	3244.29	-0.420182	0.167517	-2.50829	0.0121316	0.0279251	noSig	Gon4l
Adss	2907.8	-0.10628	0.0680699	-1.56133	0.118445	0.201982	noSig	Adss
Cep192	3415.41	-0.168879	0.153003	-1.10376	0.269696	0.392096	noSig	Cep192
Lphn1	2966.59	-0.739144	0.0841774	-8.78078	1.62344e-18	2.75111e-17	noSig	Lphn1
Atp5g3	2096.99	0.234551	0.329493	0.711854	0.476555	0.602557	noSig	Atp5g3
Usp14	2852.46	-0.605735	0.0993064	-6.09966	1.06295e-09	7.76029e-09	noSig	Usp14
Srsf7	2438.35	0.0465092	0.199397	0.23325	0.815568	0.881411	noSig	Srsf7
Fam21	3300.39	0.781541	0.0624058	12.5235	5.55058e-36	2.86662e-34	noSig	Fam21
Agps	3063.08	0.297445	0.0822279	3.61733	0.000297659	0.0009701	noSig	Agps
Dynll1	2582.95	-0.106673	0.119373	-0.89361	0.37153	0.500865	noSig	Dynll1
Nfx1	2883.7	-0.781286	0.117649	-6.64081	3.11974e-11	2.72013e-10	noSig	Nfx1
Puf60	3028.91	-0.325848	0.0606177	-5.37547	7.6385e-08	4.41572e-07	noSig	Puf60
Banf1	2674.96	0.402834	0.183314	2.19751	0.0279843	0.0584788	noSig	Banf1
Cirh1a	3213.11	-0.675402	0.0610087	-11.0706	1.74251e-28	5.99953e-27	noSig	Cirh1a
Ccni	2812.5	0.478565	0.111461	4.29355	1.75837e-05	7.04431e-05	noSig	Ccni
Pole	3118.48	0.0551411	0.157289	0.350572	0.725909	0.81439	noSig	Pole
Copg1	3063.38	0.0576098	0.0924719	0.622998	0.533286	0.65202	noSig	Copg1
Helz	3258.22	0.0676874	0.179871	0.376311	0.706686	0.79819	noSig	Helz
Polr2e	2711.41	-0.00576636	0.137415	-0.0419631	0.966528	0.986695	noSig	Polr2e
Pml	3053.12	-1.01503	0.23984	-4.23213	2.3149e-05	9.09286e-05	down	Pml
Ppan	3040.81	-0.728112	0.115338	-6.31288	2.73883e-10	2.14127e-09	noSig	Ppan
Atp6v1b2	3245	0.527704	0.120758	4.36993	1.24286e-05	5.10513e-05	noSig	Atp6v1b2
Dot1l	3217.59	-0.269435	0.15916	-1.69285	0.0904843	0.160775	noSig	Dot1l
Tjp2	3127.6	-0.848879	0.123548	-6.87087	6.38118e-12	6.02386e-11	noSig	Tjp2
Sumo3	2741.59	-0.625312	0.131754	-4.74606	2.0742e-06	9.67562e-06	noSig	Sumo3
Rfc1	3006.06	-0.0138674	0.0534198	-0.259592	0.795178	0.866023	noSig	Rfc1
Gtpbp4	2720.4	-0.51944	0.118098	-4.39839	1.09054e-05	4.51817e-05	noSig	Gtpbp4
Eif4a3	2783.11	-0.848715	0.0837422	-10.1349	3.86939e-24	9.78476e-23	noSig	Eif4a3
Diap1	3129.22	0.0106158	0.1306	0.0812848	0.935215	0.964055	noSig	Diap1
Pds5a	3310.86	-0.3217	0.149904	-2.14605	0.0318694	0.0655658	noSig	Pds5a
Sept1	2895.27	0.423908	0.101077	4.19391	2.74182e-05	0.000106646	noSig	Sept1
Upp1	2395.18	-0.00696508	0.131875	-0.0528159	0.957879	0.981148	noSig	Upp1
Srm	2867.23	-1.09751	0.0708116	-15.499	3.52249e-54	3.97491e-52	down	Srm
Taf15	2728.88	0.334001	0.136153	2.45313	0.0141617	0.0320428	noSig	Taf15
Ldb1	2863.68	0.0530344	0.134363	0.394709	0.693058	0.786392	noSig	Ldb1
Top1	2879.23	-0.641849	0.126008	-5.09371	3.51124e-07	1.85011e-06	noSig	Top1
Hmmr	2942.9	-0.174789	0.135837	-1.28676	0.198178	0.30705	noSig	Hmmr
Ppp1r2	2795.46	0.673765	0.115578	5.82952	5.55855e-09	3.71623e-08	noSig	Ppp1r2
Sin3a	3102.02	-0.357109	0.150651	-2.37044	0.0177671	0.0391566	noSig	Sin3a
Grsf1	3163.66	0.902639	0.0877309	10.2887	7.92181e-25	2.10122e-23	noSig	Grsf1
Stoml2	2759.77	-0.0495227	0.125052	-0.396017	0.692092	0.785989	noSig	Stoml2
Bms1	2933.7	-1.12358	0.0689414	-16.2976	1.02625e-59	1.39128e-57	down	Bms1
Rnf187	2858.2	-0.753344	0.0884889	-8.51343	1.68856e-17	2.64985e-16	noSig	Rnf187
Rapgef1	3133.71	-0.164074	0.125652	-1.30578	0.191628	0.298822	noSig	Rapgef1
Rpn1	2875.33	0.145736	0.080982	1.7996	0.0719231	0.132261	noSig	Rpn1
Cul3	2816.5	-0.247234	0.0617249	-4.00542	6.19081e-05	0.000227449	noSig	Cul3
Nup88	3001.16	-0.0748139	0.0682488	-1.09619	0.272994	0.395855	noSig	Nup88
2023-03-07	3028.05	0.229712	0.0724239	3.17177	0.00151513	0.00428611	noSig	2023-03-07
Lsm14a	2696.54	0.0034768	0.1104	0.0314928	0.974877	0.989165	noSig	Lsm14a
Dtymk	2702.96	0.258606	0.106358	2.43146	0.015038	0.0337944	noSig	Dtymk
Tecr	3195.03	1.33065	0.21549	6.175	6.61651e-10	4.95274e-09	up	Tecr
Eif2a	2685.61	-0.30671	0.0619381	-4.95187	7.35029e-07	3.67552e-06	noSig	Eif2a
Utf1	2920.44	-2.56896	0.173819	-14.7795	1.98611e-49	1.95822e-47	down	Utf1
Sqle	3243.32	0.663659	0.167051	3.97281	7.10308e-05	0.00025832	noSig	Sqle
Agfg1	3119.07	-0.0469963	0.0775503	-0.60601	0.544508	0.661968	noSig	Agfg1
Tcf25	3141.53	-0.0770115	0.0777461	-0.990551	0.321905	0.450062	noSig	Tcf25
Tbrg4	2988.66	-0.689401	0.0974266	-7.0761	1.48263e-12	1.50358e-11	noSig	Tbrg4
Gnb2	2843.16	0.634741	0.137385	4.62017	3.83432e-06	1.71172e-05	noSig	Gnb2
Erdr1	2574.05	0.378983	0.110537	3.42857	0.000606761	0.00186006	noSig	Erdr1
Zbtb44	3166.76	1.36824	0.100182	13.6575	1.82049e-42	1.34112e-40	up	Zbtb44
Wtap	2876.37	0.680999	0.0958698	7.10337	1.21748e-12	1.24634e-11	noSig	Wtap
Srpr	2864	-0.360922	0.069283	-5.20939	1.89467e-07	1.03433e-06	noSig	Srpr
Gm13151	2721.66	0.0542734	0.17391	0.312078	0.754981	0.835719	noSig	Gm13151
Tra2a	2493.68	0.984239	0.288162	3.41558	0.000636461	0.00194505	noSig	Tra2a
Ap2b1	3039.04	0.365708	0.143827	2.54269	0.0110002	0.0255954	noSig	Ap2b1
Dnah8	3237.42	2.31094	0.253048	9.13241	6.69906e-20	1.27341e-18	up	Dnah8
Upf1	3023.77	0.0203904	0.0668584	0.30498	0.760382	0.840335	noSig	Upf1
Glg1	3271.37	0.53777	0.151601	3.54726	0.000389257	0.00123965	noSig	Glg1
Zc3h15	2437.2	-0.466801	0.191663	-2.43553	0.01487	0.0334632	noSig	Zc3h15
Dock6	3121.41	-0.258932	0.180912	-1.43127	0.152354	0.248435	noSig	Dock6
Luc7l3	2643.62	-0.457641	0.21156	-2.16318	0.0305276	0.0630779	noSig	Luc7l3
Ly75	3301.25	3.6002	0.117918	30.5314	9.97075e-205	9.73245e-201	up	Ly75
Rai14	3226.82	0.851315	0.134853	6.31293	2.73806e-10	2.14127e-09	noSig	Rai14
Mov10	3262.35	1.20461	0.119106	10.1137	4.80126e-24	1.20786e-22	up	Mov10
Actl6a	2851.66	-0.293591	0.105522	-2.78226	0.00539816	0.0135471	noSig	Actl6a
Raf1	2946.83	0.0996672	0.0601063	1.65818	0.0972811	0.170923	noSig	Raf1
Kit	3031.33	3.61857	0.223721	16.1744	7.63838e-59	1.00078e-56	up	Kit
Rbm17	2652.96	-0.211347	0.0859529	-2.45887	0.0139374	0.0315754	noSig	Rbm17
Zranb2	2648.52	0.222699	0.11798	1.88759	0.0590804	0.111771	noSig	Zranb2
Fkbp5	2740.92	0.0659468	0.121932	0.540848	0.588613	0.700921	noSig	Fkbp5
Taf7	2755.43	0.286595	0.116474	2.4606	0.0138706	0.0314496	noSig	Taf7
Mtdh	3050.78	-0.602134	0.154659	-3.89329	9.8893e-05	0.000350889	noSig	Mtdh
Gm4076	2771.25	0.414458	0.22182	1.86844	0.0617007	0.116042	noSig	Gm4076
2610305D13Rik	2888.72	-0.0429323	0.160783	-0.26702	0.789454	0.862001	noSig	2610305D13Rik
Wdr75	2964.74	-0.806379	0.0620892	-12.9874	1.44217e-38	8.48012e-37	noSig	Wdr75
Sf3b4	3016.92	-0.417002	0.155832	-2.67598	0.0074511	0.0180853	noSig	Sf3b4
Ngfrap1	2551.64	-0.104938	0.202266	-0.518814	0.603891	0.714071	noSig	Ngfrap1
L3mbtl2	2959.74	-0.402149	0.0994919	-4.04202	5.29916e-05	0.000196898	noSig	L3mbtl2
Nxf1	2695.76	-0.259014	0.057028	-4.54188	5.5755e-06	2.4247e-05	noSig	Nxf1
Ldlr	3184.12	0.812172	0.185483	4.3787	1.19391e-05	4.91719e-05	noSig	Ldlr
Zfp710	2914.18	-0.10742	0.0709213	-1.51463	0.129866	0.217954	noSig	Zfp710
Abcc5	2961.55	0.872425	0.117407	7.43078	1.07957e-13	1.23682e-12	noSig	Abcc5
Ythdc1	2861.05	-0.223613	0.118504	-1.88697	0.0591641	0.111897	noSig	Ythdc1
Tuba4a	2729.98	-0.713543	0.149108	-4.78541	1.7064e-06	8.0679e-06	noSig	Tuba4a
Ncor2	3014.61	0.229793	0.107534	2.13694	0.0326026	0.0668629	noSig	Ncor2
Ube2n	2397.29	-0.10384	0.0821026	-1.26476	0.205956	0.316589	noSig	Ube2n
M6pr	2744.45	0.173946	0.0889844	1.95479	0.0506078	0.0978473	noSig	M6pr
Arf4	2607.78	0.354157	0.148127	2.3909	0.016807	0.0372637	noSig	Arf4
Nmt1	2757.98	0.0220285	0.0591826	0.372212	0.709735	0.800727	noSig	Nmt1
Ctcf	3051.28	-0.302691	0.0916586	-3.30237	0.000958702	0.00283487	noSig	Ctcf
Chtop	2686.92	0.347926	0.14198	2.45052	0.0142649	0.0322501	noSig	Chtop
Pmpca	2866.02	-0.0598749	0.0470679	-1.2721	0.203339	0.313553	noSig	Pmpca
Serf2	2262.25	0.700343	0.279547	2.50527	0.0122357	0.0281448	noSig	Serf2
Zfr	3004.49	0.419557	0.0981339	4.27535	1.90839e-05	7.59544e-05	noSig	Zfr
Ppp1r15b	2754.65	0.0994564	0.110908	0.896747	0.369854	0.4994	noSig	Ppp1r15b
Kif20b	2824.62	0.0254341	0.0733104	0.346937	0.728638	0.816795	noSig	Kif20b
Cttn	2787.39	0.237137	0.0780347	3.03887	0.00237466	0.0064728	noSig	Cttn
Psmb6	2310.87	0.0650675	0.257445	0.252743	0.800467	0.870036	noSig	Psmb6
Ola1	2258.66	-0.27895	0.133085	-2.09603	0.0360791	0.0730715	noSig	Ola1
Incenp	3009.99	-0.4951	0.142821	-3.46658	0.000527118	0.00163651	noSig	Incenp
Rfwd3	2897.27	-0.472642	0.0668707	-7.068	1.57187e-12	1.5883e-11	noSig	Rfwd3
Psmc5	2558.36	-0.0910331	0.139871	-0.650834	0.515154	0.636025	noSig	Psmc5
Npc2	2785.07	2.09055	0.183057	11.4202	3.31351e-30	1.25605e-28	up	Npc2
Lyar	2558.28	-1.08687	0.0885299	-12.2769	1.20602e-34	5.67322e-33	down	Lyar
Nbr1	2960.11	0.0620856	0.0620212	1.00104	0.316809	0.444497	noSig	Nbr1
Lima1	2864.73	1.60826	0.142944	11.2509	2.29179e-29	8.26991e-28	up	Lima1
Psrc1	2478.59	0.407747	0.157186	2.59405	0.00948537	0.0224099	noSig	Psrc1
2023-09-15	2621.17	0.262088	0.113993	2.29917	0.0214955	0.0464662	noSig	2023-09-15
Ppat	2956.83	-0.62925	0.0812908	-7.74074	9.88419e-15	1.23692e-13	noSig	Ppat
Sumo1	2501.08	-0.236229	0.116291	-2.03136	0.0422189	0.0836834	noSig	Sumo1
Dcakd	2958.98	-0.309252	0.225733	-1.36999	0.170689	0.272061	noSig	Dcakd
Fdps	2975.15	0.94556	0.134593	7.02535	2.1353e-12	2.12464e-11	noSig	Fdps
Cd2ap	2626.76	-0.035016	0.0761189	-0.460017	0.645504	0.748665	noSig	Cd2ap
Scrib	2978.07	0.0255308	0.0844798	0.302212	0.76249	0.841861	noSig	Scrib
Kpna4	2704.31	-0.15162	0.0397922	-3.81029	0.000138806	0.000479607	noSig	Kpna4
Ints1	3060.29	-0.2584	0.178518	-1.44748	0.147764	0.242468	noSig	Ints1
Wdtc1	3081.62	0.0585438	0.172968	0.338467	0.735011	0.820922	noSig	Wdtc1
Tug1	2754.38	-0.238296	0.145353	-1.63942	0.101125	0.176517	noSig	Tug1
Ankhd1	3008.89	0.533309	0.123147	4.33066	1.48665e-05	6.01875e-05	noSig	Ankhd1
Ctbp2	3019.66	-1.52865	0.141781	-10.7818	4.19576e-27	1.32112e-25	down	Ctbp2
Dnttip2	2915.66	-0.956451	0.102121	-9.36582	7.54639e-21	1.52034e-19	noSig	Dnttip2
Mcm3ap	2806.62	0.138221	0.0537392	2.57207	0.0101093	0.0237119	noSig	Mcm3ap
Kat2a	2902.47	0.201941	0.0812051	2.48681	0.0128895	0.0294544	noSig	Kat2a
Hmgcr	2998.88	0.555021	0.182671	3.03836	0.00237873	0.00648117	noSig	Hmgcr
Wbp2	2936.37	1.20632	0.170961	7.0561	1.71237e-12	1.72047e-11	up	Wbp2
Hspa14	2683.42	-0.249974	0.0770225	-3.24547	0.00117258	0.00340033	noSig	Hspa14
Fnbp4	2840.24	-0.133834	0.110791	-1.20799	0.227051	0.341934	noSig	Fnbp4
Cox5a	2284.78	1.31053	0.333255	3.93251	8.40639e-05	0.000301783	up	Cox5a
Ogdh	3098.17	0.332561	0.199574	1.66635	0.0956432	0.168424	noSig	Ogdh
Rrp1b	2856.93	-0.975401	0.107744	-9.05298	1.39118e-19	2.57917e-18	noSig	Rrp1b
Ccne1	2598.64	-2.01771	0.203361	-9.92181	3.34625e-23	7.94714e-22	down	Ccne1
Ppp4c	2550.87	-0.0965827	0.074676	-1.29336	0.195887	0.304201	noSig	Ppp4c
Ddx23	2874.66	-0.266122	0.127951	-2.07988	0.0375363	0.0754981	noSig	Ddx23
Hs6st1	2986.52	1.03581	0.0682739	15.1714	5.46608e-52	5.676e-50	up	Hs6st1
Eif3g	2569.63	0.0604956	0.135655	0.445952	0.655632	0.758069	noSig	Eif3g
Tax1bp1	2690.15	0.022209	0.0650797	0.341258	0.732909	0.820122	noSig	Tax1bp1
Psma7	2339.25	-0.381178	0.15664	-2.43347	0.0149549	0.033627	noSig	Psma7
Hif1a	2960.97	-0.035898	0.0542964	-0.661149	0.508517	0.630623	noSig	Hif1a
Xrcc5	2739.96	0.22076	0.121105	1.82287	0.0683225	0.126582	noSig	Xrcc5
Aen	2465.17	-0.18288	0.108552	-1.68473	0.0920401	0.163124	noSig	Aen
Srp72	2838.82	0.253784	0.0799026	3.17617	0.00149232	0.00422954	noSig	Srp72
Cbx7	2582.47	-0.103901	0.158873	-0.653988	0.513119	0.634477	noSig	Cbx7
Arf3	2885.41	0.0786179	0.0738724	1.06424	0.28722	0.410748	noSig	Arf3
Polr1b	2658.25	-0.982204	0.109975	-8.93118	4.21501e-19	7.4737e-18	noSig	Polr1b
Cyb5b	2879.02	0.718574	0.0745927	9.63331	5.7835e-22	1.2573e-20	noSig	Cyb5b
Polr1a	2826.13	-0.688851	0.146376	-4.70604	2.52572e-06	1.16318e-05	noSig	Polr1a
Sparc	2987.33	1.37694	0.169948	8.10213	5.40056e-16	7.54147e-15	up	Sparc
Atp5g1	2358.62	0.603109	0.216059	2.79141	0.00524782	0.0132089	noSig	Atp5g1
Ide	2837.25	0.0103511	0.107344	0.0964293	0.92318	0.955809	noSig	Ide
Wsb1	2841.91	1.70644	0.280195	6.0902	1.12771e-09	8.2146e-09	up	Wsb1
Dut	2068.26	-0.663129	0.174904	-3.79139	0.000149806	0.000515787	noSig	Dut
Nup133	2866.22	-0.443786	0.0598653	-7.41308	1.23401e-13	1.40468e-12	noSig	Nup133
Rtn3	2540.96	0.497717	0.107425	4.63316	3.60126e-06	1.61395e-05	noSig	Rtn3
Ubxn1	2585.82	0.285275	0.196781	1.4497	0.147142	0.241569	noSig	Ubxn1
Kansl2	2623.65	-0.26159	0.06127	-4.26947	1.9594e-05	7.78417e-05	noSig	Kansl2
Rbm14	3170.08	-0.949649	0.216903	-4.37821	1.19655e-05	4.92705e-05	noSig	Rbm14
Prc1	2837.07	0.161645	0.113135	1.42878	0.153068	0.249225	noSig	Prc1
Psma6	2224.07	-0.145994	0.194818	-0.749389	0.453623	0.580431	noSig	Psma6
Tex10	2694.34	-1.03997	0.0710772	-14.6315	1.76826e-48	1.64381e-46	down	Tex10
Psmd8	2580.93	0.105572	0.0730908	1.44439	0.148629	0.243642	noSig	Psmd8
Usp22	2775.85	-0.452844	0.0938813	-4.82358	1.41003e-06	6.75998e-06	noSig	Usp22
Plec	2954.05	-0.572431	0.160019	-3.57727	0.0003472	0.00111757	noSig	Plec
Plekhf2	2586.23	-0.0362353	0.153497	-0.236066	0.813381	0.879957	noSig	Plekhf2
Nsfl1c	2516.25	0.19758	0.104112	1.89777	0.0577269	0.109711	noSig	Nsfl1c
Map1lc3b	2438.44	0.726356	0.159678	4.54889	5.39308e-06	2.35008e-05	noSig	Map1lc3b
Piezo1	2890.55	-1.12295	0.176643	-6.35718	2.0549e-10	1.63338e-09	down	Piezo1
Dnajc21	2606.51	0.0254953	0.084327	0.302338	0.762394	0.841861	noSig	Dnajc21
Cds2	2567.99	0.0862585	0.0900333	0.958073	0.338026	0.46695	noSig	Cds2
Pim1	2639.77	-0.000729729	0.106481	-0.00685312	0.994532	1	noSig	Pim1
Mdh1	2362.07	0.129461	0.179966	0.719364	0.471916	0.597843	noSig	Mdh1
Uggt1	2993.54	0.85398	0.0698028	12.2342	2.04177e-34	9.5816e-33	noSig	Uggt1
Rbfox2	2902.94	0.494379	0.0933032	5.29863	1.16676e-07	6.57929e-07	noSig	Rbfox2
Mthfd1l	2716.53	-0.270497	0.0659727	-4.10014	4.12905e-05	0.000156231	noSig	Mthfd1l
Rbpms	2814.07	-0.291049	0.135239	-2.15211	0.031389	0.0646593	noSig	Rbpms
Setd1a	2860.12	-0.555339	0.177946	-3.12083	0.00180339	0.00503445	noSig	Setd1a
Setdb1	2729.85	0.167165	0.106512	1.56944	0.116545	0.199089	noSig	Setdb1
Gm6768	2692.62	-0.467116	0.0821217	-5.68809	1.28467e-08	8.22541e-08	noSig	Gm6768
Kdm5c	2826.51	-0.413326	0.133118	-3.10497	0.00190301	0.0052921	noSig	Kdm5c
Usp8	2705.77	0.0421486	0.0792833	0.531621	0.594989	0.706574	noSig	Usp8
Fxr2	2581.57	-0.181328	0.142348	-1.27384	0.202722	0.312898	noSig	Fxr2
Sod2	2755.26	0.750947	0.173343	4.33213	1.47673e-05	5.97981e-05	noSig	Sod2
Nudt21	2456.59	0.257655	0.147451	1.74739	0.0805695	0.145462	noSig	Nudt21
Scaf1	2791.15	-0.126565	0.166724	-0.759131	0.447774	0.574755	noSig	Scaf1
Txnip	2389.39	0.591434	0.233321	2.53485	0.0112496	0.0260794	noSig	Txnip
Smu1	2405.84	-0.179405	0.126007	-1.42377	0.154512	0.251114	noSig	Smu1
Nvl	2596.48	-0.491063	0.0700869	-7.00648	2.44391e-12	2.41814e-11	noSig	Nvl
Oxsr1	2673.07	-0.280553	0.0772174	-3.63329	0.000279827	0.000915805	noSig	Oxsr1
Gtf3c1	2872.5	-0.0596721	0.0961395	-0.620683	0.534808	0.653391	noSig	Gtf3c1
Topors	2820.46	-0.980002	0.225004	-4.35548	1.32776e-05	5.42953e-05	noSig	Topors
Zdbf2	2851.92	-0.990012	0.230507	-4.29494	1.7474e-05	7.00468e-05	noSig	Zdbf2
Ap1g1	2958.13	0.150809	0.139893	1.07804	0.281018	0.403444	noSig	Ap1g1
Uqcrc2	2505.37	0.654434	0.17891	3.65789	0.000254296	0.000838052	noSig	Uqcrc2
Cox7c	1677.96	0.863411	0.529519	1.63056	0.102984	0.17936	noSig	Cox7c
Mbd3	2467.37	-0.725442	0.0696937	-10.409	2.25582e-25	6.18513e-24	noSig	Mbd3
Pitrm1	2694.22	-0.225945	0.0953971	-2.36847	0.0178621	0.0393437	noSig	Pitrm1
Nipbl	2917.34	0.0239558	0.121438	0.197267	0.843618	0.897011	noSig	Nipbl
Rcor2	2844.16	-0.779195	0.183021	-4.25741	2.0681e-05	8.19098e-05	noSig	Rcor2
Ppp4r2	2553.37	-0.0742722	0.0664653	-1.11746	0.263798	0.385758	noSig	Ppp4r2
Ddx27	2620.18	-0.431345	0.0545458	-7.90795	2.61671e-15	3.45158e-14	noSig	Ddx27
Ssr1	2567.83	-0.0307745	0.0540772	-0.569085	0.569298	0.685489	noSig	Ssr1
Arcn1	2701.75	-0.0635071	0.0669194	-0.949008	0.342617	0.471889	noSig	Arcn1
Mta1	2558.58	0.103245	0.115426	0.894471	0.37107	0.500624	noSig	Mta1
Nfatc2ip	2921.56	1.12567	0.137362	8.19493	2.50733e-16	3.60974e-15	up	Nfatc2ip
Pcnp	2309.45	0.110943	0.0833165	1.33158	0.182997	0.288289	noSig	Pcnp
Pim3	2584.06	-0.643875	0.24136	-2.6677	0.00763728	0.0184867	noSig	Pim3
Cdk12	3102.11	-0.711327	0.335252	-2.12177	0.033857	0.0690655	noSig	Cdk12
Ilf2	2417.15	0.12559	0.118327	1.06138	0.288516	0.412328	noSig	Ilf2
Tsr1	2504.92	-0.426413	0.133372	-3.19717	0.00138781	0.00396674	noSig	Tsr1
Edc4	2892.07	-0.300304	0.0581362	-5.16554	2.3975e-07	1.294e-06	noSig	Edc4
Rtcb	2441.74	0.0920332	0.108429	0.848784	0.396001	0.526343	noSig	Rtcb
Eed	2610.85	-0.594294	0.13798	-4.30709	1.65417e-05	6.65142e-05	noSig	Eed
Usp19	2774.38	-0.204923	0.10306	-1.98838	0.0467697	0.0914318	noSig	Usp19
Taok1	2628.38	-0.225066	0.0948798	-2.37212	0.0176863	0.0389932	noSig	Taok1
Tdg	2409.78	-1.0078	0.0906005	-11.1236	9.63345e-29	3.38854e-27	down	Tdg
Thop1	2691.15	-1.23632	0.073284	-16.8702	7.45488e-64	1.16427e-61	down	Thop1
Zmiz2	2647.99	-0.2093	0.0768787	-2.72248	0.00647946	0.0159652	noSig	Zmiz2
Pdia4	2667.55	0.20397	0.0660011	3.0904	0.00199886	0.00552793	noSig	Pdia4
Zfml	2645.18	-0.0159005	0.060544	-0.262627	0.792838	0.864399	noSig	Zfml
Rnf7	2476.45	1.12353	0.195089	5.75906	8.45823e-09	5.53728e-08	up	Rnf7
C77080	2765.3	1.41147	0.172336	8.1902	2.60792e-16	3.74352e-15	up	C77080
Dctn1	2772.24	-0.394194	0.117304	-3.36046	0.000778128	0.00233774	noSig	Dctn1
Usp28	2302.41	-0.0811723	0.19446	-0.417424	0.676369	0.774296	noSig	Usp28
Mprip	2541.6	0.0628675	0.0389648	1.61344	0.106648	0.184702	noSig	Mprip
Ucp2	2760.05	0.289867	0.175267	1.65386	0.0981556	0.172103	noSig	Ucp2
Mtch2	2391.26	0.454163	0.146783	3.09411	0.00197403	0.00546625	noSig	Mtch2
Ctsl	2457.77	0.87213	0.227641	3.83117	0.000127537	0.000444208	noSig	Ctsl
Nup107	2596.95	-0.310532	0.0698262	-4.44721	8.69915e-06	3.66134e-05	noSig	Nup107
Cat	2992.55	1.46927	0.120575	12.1856	3.71113e-34	1.72497e-32	up	Cat
Rab18	2597.87	1.90701	0.278015	6.85939	6.91562e-12	6.49383e-11	up	Rab18
Wdr36	2410.27	-0.34447	0.0804933	-4.27948	1.87328e-05	7.47397e-05	noSig	Wdr36
Rab6a	2613.8	0.198958	0.0894206	2.22496	0.0260837	0.054978	noSig	Rab6a
Nup160	2901.99	-0.697643	0.153072	-4.5576	5.17404e-06	2.26424e-05	noSig	Nup160
Farsb	2483.35	-0.0567267	0.0682371	-0.831318	0.405794	0.53646	noSig	Farsb
Exoc4	2691.72	1.13776	0.174019	6.53811	6.23017e-11	5.24022e-10	up	Exoc4
Psma5	1875.29	-0.424239	0.184453	-2.29999	0.021449	0.046381	noSig	Psma5
Zwint	2626.19	0.4714	0.0758736	6.21297	5.19934e-10	3.93875e-09	noSig	Zwint
Llgl2	2897.8	0.57042	0.14796	3.85523	0.000115621	0.00040662	noSig	Llgl2
Adipor2	2470.73	0.803613	0.135581	5.92716	3.08218e-09	2.12466e-08	noSig	Adipor2
Vbp1	2270.12	0.131064	0.179287	0.731031	0.46476	0.591001	noSig	Vbp1
Sfr1	2323.32	-0.305179	0.0965421	-3.1611	0.00157174	0.00443852	noSig	Sfr1
Traf7	2428.36	-0.104207	0.0634494	-1.64236	0.100515	0.175578	noSig	Traf7
Ccnt2	2510.52	0.192111	0.0951718	2.01857	0.0435316	0.0859364	noSig	Ccnt2
Myof	2979.09	2.55158	0.14002	18.223	3.39242e-74	7.7914e-72	up	Myof
Arih1	2549.39	0.26567	0.0482165	5.50994	3.58962e-08	2.17157e-07	noSig	Arih1
Slc6a8	2647.97	0.875009	0.128334	6.81822	9.21735e-12	8.54015e-11	noSig	Slc6a8
Arhgap35	2656.82	-0.710118	0.182237	-3.89666	9.75267e-05	0.000346418	noSig	Arhgap35
Kifc1	2456.65	-0.165719	0.0780702	-2.12269	0.03378	0.06893	noSig	Kifc1
Cops7a	2693.38	-0.139362	0.0710878	-1.96042	0.0499465	0.0967126	noSig	Cops7a
Psmd14	2186.56	-0.0385374	0.159466	-0.241665	0.809039	0.87662	noSig	Psmd14
Yap1	2428.54	-0.389844	0.0669754	-5.8207	5.86003e-09	3.90976e-08	noSig	Yap1
Sun1	2742.19	0.913196	0.102408	8.91722	4.78126e-19	8.41658e-18	noSig	Sun1
Ube2k	2000.07	-0.313326	0.150528	-2.08152	0.0373862	0.0752659	noSig	Ube2k
Ncapg	2460.2	0.0604141	0.0710254	0.850598	0.394993	0.52524	noSig	Ncapg
Nap1l4	2440.86	0.0482266	0.0657046	0.73399	0.462955	0.589435	noSig	Nap1l4
Smarcad1	2396.27	-0.633399	0.0811908	-7.80136	6.12421e-15	7.81417e-14	noSig	Smarcad1
Eif1ax	2056.38	-0.663886	0.145168	-4.57323	4.80264e-06	2.1088e-05	noSig	Eif1ax
Bop1	2753.05	-0.90459	0.0731102	-12.373	3.66055e-35	1.76884e-33	noSig	Bop1
Hsd17b14	2361.07	-1.04101	0.0957636	-10.8706	1.59077e-27	5.18448e-26	down	Hsd17b14
Snrpd3	1857.69	-0.340435	0.243533	-1.3979	0.162143	0.261072	noSig	Snrpd3
Selt	2549.72	-0.3348	0.166087	-2.01581	0.0438199	0.0864268	noSig	Selt
Hsph1	2712.72	-1.10506	0.199067	-5.55122	2.83687e-08	1.73555e-07	down	Hsph1
Qrich1	2789.42	-0.320607	0.10584	-3.02915	0.00245239	0.0066642	noSig	Qrich1
Tbc1d13	2661.4	0.811655	0.144898	5.60154	2.12453e-08	1.32171e-07	noSig	Tbc1d13
Tbrg1	2466.04	1.09416	0.13336	8.20454	2.31466e-16	3.34965e-15	up	Tbrg1
Rere	2768.39	0.729646	0.128346	5.68501	1.30803e-08	8.35581e-08	noSig	Rere
Tnk2	2642.59	0.2664	0.0893533	2.98143	0.0028691	0.00766848	noSig	Tnk2
Zc3h7b	2794.27	0.174242	0.0920337	1.89324	0.0583259	0.110612	noSig	Zc3h7b
Myl12b	2510.71	0.416896	0.0897434	4.64542	3.39383e-06	1.52871e-05	noSig	Myl12b
Tcf20	2811	-0.595923	0.176699	-3.37253	0.000744813	0.0022456	noSig	Tcf20
Srpk1	2456.02	-0.231385	0.0406718	-5.68908	1.27725e-08	8.18062e-08	noSig	Srpk1
Ppp2r5c	2598.1	1.04921	0.124345	8.4379	3.23096e-17	4.998e-16	up	Ppp2r5c
Tagln2	2438.48	0.199944	0.173722	1.15094	0.249758	0.368935	noSig	Tagln2
Rpap1	2611.85	0.274174	0.096614	2.83783	0.00454221	0.0115992	noSig	Rpap1
Brd8	2574.07	0.167763	0.0860549	1.94949	0.0512365	0.0988477	noSig	Brd8
Sf3a3	2350.58	-0.645769	0.0805633	-8.01567	1.09535e-15	1.48909e-14	noSig	Sf3a3
Pten	2338.39	-0.44229	0.0836964	-5.28445	1.26083e-07	7.07701e-07	noSig	Pten
Lrpprc	2387.4	-0.468336	0.0886635	-5.28217	1.27663e-07	7.15746e-07	noSig	Lrpprc
Maged1	2760.61	-0.121659	0.128555	-0.946353	0.343969	0.473118	noSig	Maged1
Zmym4	2700.3	0.408667	0.0456526	8.95167	3.50134e-19	6.2423e-18	noSig	Zmym4
Pald1	2305.47	-0.0458335	0.136757	-0.335145	0.737516	0.822775	noSig	Pald1
Ppil1	2198.26	-0.680571	0.118818	-5.72786	1.01708e-08	6.58337e-08	noSig	Ppil1
Mcm10	2658.42	-0.0862045	0.113651	-0.758503	0.44815	0.575197	noSig	Mcm10
Rsrp1	2423.05	1.318	0.180136	7.3167	2.54137e-13	2.80139e-12	up	Rsrp1
Brwd1	2734.49	0.666874	0.110589	6.03022	1.63735e-09	1.17172e-08	noSig	Brwd1
Dctn2	2383.51	0.357042	0.131243	2.72046	0.00651909	0.0160466	noSig	Dctn2
Mapk6	2552.53	-0.532378	0.0678574	-7.84554	4.31098e-15	5.58824e-14	noSig	Mapk6
Tjp1	2770.11	-0.466556	0.200628	-2.32547	0.0200467	0.0436191	noSig	Tjp1
Cluh	2692.43	-0.515677	0.168931	-3.0526	0.00226871	0.00620392	noSig	Cluh
Slc38a1	2818.17	-0.433997	0.0911654	-4.76054	1.93074e-06	9.05837e-06	noSig	Slc38a1
Mcrs1	2584.35	-0.0741619	0.0670944	-1.10534	0.269014	0.39145	noSig	Mcrs1
Mbtd1	2440.98	-1.14694	0.159239	-7.20266	5.90499e-13	6.24132e-12	down	Mbtd1
Ddx42	2560.84	-0.0304128	0.0569687	-0.533851	0.593445	0.705255	noSig	Ddx42
Tpp2	2435.36	-0.225054	0.0701169	-3.2097	0.00132874	0.00380905	noSig	Tpp2
Bcas2	2322.92	0.340959	0.167444	2.03626	0.0417239	0.0827779	noSig	Bcas2
Ss18	2564.79	-0.206013	0.0472392	-4.36105	1.2944e-05	5.30089e-05	noSig	Ss18
Ap2a2	2558.69	-0.0472203	0.0738198	-0.639669	0.522388	0.641629	noSig	Ap2a2
Clns1a	2142.09	-0.690746	0.108608	-6.36	2.01753e-10	1.60498e-09	noSig	Clns1a
Arih2	2583.5	0.730645	0.0718434	10.17	2.69999e-24	6.88109e-23	noSig	Arih2
Trim25	2647.68	-0.523829	0.103075	-5.08201	3.73466e-07	1.95516e-06	noSig	Trim25
Lars2	1534.08	0.265024	0.719878	0.368152	0.71276	0.803238	noSig	Lars2
Snrnp40	2310.04	-0.270306	0.0950199	-2.84473	0.00444489	0.0113652	noSig	Snrnp40
Lypla1	2680.01	0.0116918	0.100646	0.116168	0.90752	0.942856	noSig	Lypla1
Pdhb	2379.96	-0.026887	0.154558	-0.173961	0.861896	0.910544	noSig	Pdhb
Nol9	2456.12	-0.666894	0.121237	-5.50076	3.78161e-08	2.28065e-07	noSig	Nol9
Capza1	2510.23	-0.0316911	0.0487503	-0.650069	0.515647	0.636283	noSig	Capza1
Cdk1	2131.49	-0.227395	0.142331	-1.59765	0.11012	0.189774	noSig	Cdk1
Vim	2448.41	1.51228	0.243882	6.20085	5.61589e-10	4.23295e-09	up	Vim
Nup155	2634.09	-0.00827977	0.147501	-0.0561335	0.955235	0.979212	noSig	Nup155
Mtch1	2205.45	0.116359	0.148351	0.784351	0.432834	0.561	noSig	Mtch1
Thoc2	2634.91	0.171053	0.0978085	1.74886	0.0803157	0.145101	noSig	Thoc2
Qser1	2698.29	-1.81937	0.20093	-9.05476	1.36862e-19	2.53976e-18	down	Qser1
Aspm	2765.59	-0.326707	0.145527	-2.245	0.0247684	0.0526548	noSig	Aspm
Shc1	2611.04	0.296	0.0665902	4.4451	8.78518e-06	3.69542e-05	noSig	Shc1
Tsc2	2658.27	-0.271421	0.110457	-2.45724	0.0140007	0.0317043	noSig	Tsc2
Prep	2650.1	0.959201	0.0572863	16.744	6.26626e-63	9.55702e-61	noSig	Prep
Ipo9	2602.78	-0.263593	0.116069	-2.271	0.0231471	0.0495698	noSig	Ipo9
Vdac3	2534.25	0.588447	0.140894	4.17652	2.96e-05	0.000114494	noSig	Vdac3
Txnl1	2175.65	0.0327107	0.0979836	0.333838	0.738501	0.823407	noSig	Txnl1
Slbp	2324.07	-0.438206	0.0833611	-5.25672	1.46646e-07	8.14924e-07	noSig	Slbp
Stag1	2677.57	0.309596	0.0591951	5.2301	1.69415e-07	9.31902e-07	noSig	Stag1
Gpbp1l1	2516.32	0.925811	0.0539727	17.1533	5.93661e-66	9.9909e-64	noSig	Gpbp1l1
Grn	2641.8	1.92156	0.0813636	23.6169	2.58138e-123	2.51968e-120	up	Grn
Ndufa4	1624.88	0.924834	0.359996	2.56901	0.0101989	0.0238904	noSig	Ndufa4
Uri1	2263.03	-1.01855	0.198129	-5.14085	2.73494e-07	1.46318e-06	down	Uri1
Tor1aip2	2377.93	0.271948	0.0529427	5.13664	2.79694e-07	1.49349e-06	noSig	Tor1aip2
Arpc2	2370.59	0.301123	0.098957	3.04297	0.00234258	0.00639158	noSig	Arpc2
Laptm5	2764.27	1.99263	0.123635	16.117	1.9391e-58	2.49047e-56	up	Laptm5
Psmd13	2309.85	-0.166114	0.0815433	-2.03713	0.0416371	0.0826477	noSig	Psmd13
Tpd52	2478.11	0.869841	0.118624	7.33273	2.2551e-13	2.49711e-12	noSig	Tpd52
Ndufs2	2345.37	0.242413	0.114109	2.1244	0.0336368	0.0686664	noSig	Ndufs2
Gpt2	2985.17	1.60121	0.193716	8.26573	1.38843e-16	2.03643e-15	up	Gpt2
Elp2	2400.66	-0.0385818	0.0591384	-0.652398	0.514144	0.635462	noSig	Elp2
Pold1	2498.17	0.279244	0.0439216	6.35778	2.04687e-10	1.62766e-09	noSig	Pold1
Cebpz	2299.51	-0.0120788	0.0627068	-0.192624	0.847253	0.899951	noSig	Cebpz
Skiv2l2	2442.18	-1.1157	0.106605	-10.4657	1.24099e-25	3.46095e-24	down	Skiv2l2
Ak6	2071.63	-0.274147	0.14179	-1.93347	0.053178	0.102139	noSig	Ak6
Mtss1	2596.09	-0.356459	0.11589	-3.07584	0.00209908	0.0057789	noSig	Mtss1
Pola1	2521.48	0.373631	0.0684185	5.46096	4.73555e-08	2.8091e-07	noSig	Pola1
Ptms	2408.75	1.14928	0.138147	8.31927	8.85049e-17	1.31893e-15	up	Ptms
Psmc2	2198.65	0.0178417	0.0853899	0.208944	0.834492	0.892302	noSig	Psmc2
Tfe3	2287.7	-0.946239	0.168003	-5.63227	1.7785e-08	1.11568e-07	noSig	Tfe3
N4bp1	2593.88	-0.015216	0.0572401	-0.265828	0.790372	0.862425	noSig	N4bp1
Sfrp1	2638.68	2.49959	0.190491	13.1219	2.46769e-39	1.50545e-37	up	Sfrp1
Idi1	2549.02	-0.135806	0.14613	-0.929351	0.352707	0.482418	noSig	Idi1
Zfp281	2439.35	-1.22985	0.150943	-8.14774	3.70782e-16	5.26812e-15	down	Zfp281
Ppp2r2a	2518.13	-0.0947279	0.124188	-0.762777	0.445597	0.572533	noSig	Ppp2r2a
Stt3b	2421.35	0.151522	0.0773741	1.9583	0.0501945	0.0971252	noSig	Stt3b
Gm13157	2361.08	0.168757	0.142406	1.18504	0.236003	0.35264	noSig	Gm13157
Nup214	2671.25	-0.468578	0.191963	-2.44098	0.0146473	0.0330228	noSig	Nup214
Mdm2	2370.25	0.272627	0.144092	1.89204	0.0584862	0.11084	noSig	Mdm2
Fzd5	2668.8	-0.340227	0.234961	-1.44802	0.147612	0.242259	noSig	Fzd5
Ppp5c	2331.92	-0.766172	0.0558002	-13.7306	6.65505e-43	4.95877e-41	noSig	Ppp5c
Zmynd8	2247.63	0.310165	0.122779	2.5262	0.0115304	0.026686	noSig	Zmynd8
Emc8	2439.97	-1.13501	0.117467	-9.6624	4.35551e-22	9.57525e-21	down	Emc8
Ptgfrn	2587.83	1.40284	0.174576	8.03572	9.30341e-16	1.27186e-14	up	Ptgfrn
Cd2bp2	2340.8	0.0394813	0.0825556	0.478239	0.63248	0.737459	noSig	Cd2bp2
Rrp9	2315.34	-0.507787	0.117002	-4.34	1.42485e-05	5.79135e-05	noSig	Rrp9
Cyfip1	2681.94	0.377073	0.0875116	4.30883	1.64119e-05	6.6033e-05	noSig	Cyfip1
Gtf2i	2348.79	-0.97044	0.136771	-7.09537	1.29006e-12	1.31787e-11	noSig	Gtf2i
Ylpm1	2793.31	-0.0868369	0.273401	-0.317617	0.750775	0.833379	noSig	Ylpm1
Shmt1	2227.35	-0.0913101	0.100887	-0.905077	0.365425	0.49506	noSig	Shmt1
Ppp1r10	2501.7	-0.988269	0.272638	-3.62484	0.000289135	0.000944843	noSig	Ppp1r10
R3hdm1	2362.02	0.544872	0.0917109	5.94119	2.82953e-09	1.96228e-08	noSig	R3hdm1
Snx3	2350.03	0.892587	0.121204	7.36433	1.78035e-13	1.98946e-12	noSig	Snx3
Sp3	2590.71	0.137518	0.0679876	2.02269	0.0431054	0.0852241	noSig	Sp3
Ythdf3	2437.05	0.00150829	0.0677396	0.022266	0.982236	0.992403	noSig	Ythdf3
Snx2	2454.97	1.09612	0.157434	6.96239	3.34551e-12	3.25741e-11	up	Snx2
Dpp3	2277.54	-0.323442	0.0773513	-4.18147	2.89628e-05	0.000112319	noSig	Dpp3
Fau	1905.82	-0.451348	0.260089	-1.73536	0.0826779	0.148745	noSig	Fau
Tpm1	1783.92	-1.40603	0.161712	-8.69465	3.47895e-18	5.7556e-17	down	Tpm1
Zc3h18	2641.05	-0.732113	0.119899	-6.10606	1.02122e-09	7.46394e-09	noSig	Zc3h18
Prkar1a	2399.92	0.286153	0.0688272	4.15755	3.21683e-05	0.000123962	noSig	Prkar1a
Add1	2838.2	1.27763	0.206686	6.18147	6.35066e-10	4.75922e-09	up	Add1
Dicer1	2491.93	-0.762764	0.116059	-6.57222	4.95692e-11	4.21651e-10	noSig	Dicer1
Dcp2	2565.95	-0.238139	0.136419	-1.74564	0.0808731	0.145929	noSig	Dcp2
Tle4	2631.65	-1.95135	0.164113	-11.8903	1.33008e-32	5.77016e-31	down	Tle4
Idh3a	2134.81	-0.079915	0.14438	-0.553505	0.579917	0.694038	noSig	Idh3a
Rbm27	2526.44	-0.507654	0.163485	-3.1052	0.00190153	0.0052895	noSig	Rbm27
Bzw2	2149.86	-0.454977	0.0808766	-5.62557	1.84893e-08	1.15763e-07	noSig	Bzw2
Tceb2	1968.52	0.389565	0.219494	1.77483	0.0759257	0.138357	noSig	Tceb2
Med25	2547.87	0.19968	0.0864709	2.30921	0.0209317	0.0453478	noSig	Med25
Prkcsh	2455.03	0.580429	0.0889766	6.52338	6.87394e-11	5.75688e-10	noSig	Prkcsh
Aamp	2205.73	0.129595	0.140143	0.924734	0.355104	0.485017	noSig	Aamp
Rbm8a	2037.45	0.23298	0.190592	1.2224	0.221556	0.335548	noSig	Rbm8a
Fbxl19	2442.96	-1.25409	0.166102	-7.55013	4.34818e-14	5.12901e-13	down	Fbxl19
Rcc1	2221.94	-0.7844	0.0816724	-9.60423	7.67322e-22	1.65338e-20	noSig	Rcc1
Ptk7	2155.58	0.512886	0.0725562	7.06882	1.56258e-12	1.58055e-11	noSig	Ptk7
Dhx36	2307.32	0.182633	0.0987816	1.84885	0.0644789	0.120536	noSig	Dhx36
Trmt1	2315.66	-0.308044	0.0947549	-3.25095	0.00115019	0.00334187	noSig	Trmt1
Twf1	2604.9	0.693523	0.0684408	10.1332	3.9363e-24	9.94106e-23	noSig	Twf1
Fmr1	2522.79	0.146749	0.10372	1.41486	0.157111	0.254575	noSig	Fmr1
Slc25a1	2404.36	0.730374	0.0714979	10.2153	1.69331e-24	4.36682e-23	noSig	Slc25a1
Ogdhl	2468.99	1.1077	0.155695	7.11457	1.12264e-12	1.15166e-11	up	Ogdhl
Nup50	2392.92	-0.388464	0.0974569	-3.98601	6.71939e-05	0.000245556	noSig	Nup50
Dis3	2540.8	-0.94454	0.147037	-6.42385	1.32874e-10	1.08082e-09	noSig	Dis3
Trim6	2507.18	-0.211364	0.0960094	-2.20149	0.027701	0.0580173	noSig	Trim6
Ndufs1	2277.19	-0.491623	0.0872214	-5.6365	1.73539e-08	1.09004e-07	noSig	Ndufs1
Eif4e2	2293.17	-0.219453	0.0815628	-2.6906	0.00713237	0.0174178	noSig	Eif4e2
Usp24	2518.62	0.397911	0.101909	3.90458	9.43886e-05	0.000335822	noSig	Usp24
Ubald2	2121.97	0.576351	0.284635	2.02488	0.0428799	0.0848213	noSig	Ubald2
Prr12	2604.66	-0.0687662	0.231555	-0.296976	0.766485	0.845338	noSig	Prr12
Ankrd10	2223.11	0.625841	0.165627	3.77863	0.000157696	0.000539382	noSig	Ankrd10
Cox7b	1585.95	1.05717	0.4144	2.55108	0.0107389	0.0250501	up	Cox7b
Cggbp1	2557.72	0.682716	0.101766	6.70869	1.96374e-11	1.75211e-10	noSig	Cggbp1
E430025E21Rik	2589.5	-0.38726	0.158311	-2.4462	0.0144371	0.0325904	noSig	E430025E21Rik
Nmd3	2162.52	-0.549428	0.0923414	-5.94997	2.68198e-09	1.86592e-08	noSig	Nmd3
Knop1	2335.54	-0.890157	0.148652	-5.98819	2.12191e-09	1.49707e-08	noSig	Knop1
Nop14	2363.16	-0.399347	0.06019	-6.63477	3.25011e-11	2.83253e-10	noSig	Nop14
Aes	2460.94	1.20721	0.150017	8.04714	8.47516e-16	1.16352e-14	up	Aes
Golga4	2563.3	0.347484	0.106247	3.27053	0.00107347	0.00314235	noSig	Golga4
Rac1	2307.71	-0.176352	0.0996905	-1.76899	0.0768953	0.139733	noSig	Rac1
Slc7a3	2280.66	-0.758861	0.153529	-4.94278	7.70172e-07	3.83456e-06	noSig	Slc7a3
Ppib	2127.51	0.513881	0.178453	2.87964	0.00398133	0.0103027	noSig	Ppib
Ttc39b	2633.76	-0.151416	0.138916	-1.08998	0.275723	0.398479	noSig	Ttc39b
Ehmt2	2279.19	-0.740238	0.0795221	-9.30859	1.29543e-20	2.56485e-19	noSig	Ehmt2
C330027C09Rik	2311.85	-0.29455	0.0593692	-4.96133	7.00135e-07	3.51273e-06	noSig	C330027C09Rik
Terf1	2101.37	-0.0547469	0.0932493	-0.587103	0.557134	0.67381	noSig	Terf1
Slc29a1	2315.78	-0.405503	0.1158	-3.50175	0.00046222	0.00145072	noSig	Slc29a1
Tlk1	2339.19	-0.481031	0.150579	-3.19454	0.00140055	0.00399851	noSig	Tlk1
Sdad1	2342.29	-0.877051	0.15738	-5.57284	2.50622e-08	1.5444e-07	noSig	Sdad1
Gnai3	2236.72	-0.20808	0.0740182	-2.8112	0.00493578	0.0125089	noSig	Gnai3
D15Ertd621e	2576.3	-0.0789315	0.129501	-0.609505	0.54219	0.659807	noSig	D15Ertd621e
Gm13154	2218.47	-0.0257481	0.136345	-0.188845	0.850214	0.90229	noSig	Gm13154
Cul1	2225.63	-0.895148	0.105476	-8.48674	2.12511e-17	3.32157e-16	noSig	Cul1
Cdk2ap1	2080.9	-0.900354	0.0832497	-10.8151	2.91947e-27	9.25227e-26	noSig	Cdk2ap1
Smpd4	2376.19	-0.351872	0.0752493	-4.67608	2.92415e-06	1.33159e-05	noSig	Smpd4
Hint1	1875.72	0.600751	0.29098	2.06458	0.0389625	0.0780049	noSig	Hint1
Pou2f1	2474.01	-0.483167	0.0923581	-5.23146	1.68179e-07	9.25622e-07	noSig	Pou2f1
Fam208a	2445.72	0.375589	0.113581	3.30679	0.00094372	0.00279437	noSig	Fam208a
Pbrm1	2470.71	-0.594021	0.17994	-3.30123	0.000962632	0.00284562	noSig	Pbrm1
Uba52	1905.57	0.450488	0.259885	1.73341	0.0830227	0.149256	noSig	Uba52
Cdk11b	2233.52	-0.227309	0.0693458	-3.27791	0.0010458	0.00307056	noSig	Cdk11b
Cdca8	2088.49	-0.102155	0.124408	-0.821125	0.411575	0.542157	noSig	Cdca8
Luzp1	2434.62	-0.110795	0.0932939	-1.18759	0.234994	0.351321	noSig	Luzp1
Ipo11	2392.25	-0.258678	0.0688677	-3.75616	0.000172542	0.00058509	noSig	Ipo11
2410141K09Rik	2292.35	0.280437	0.145844	1.92285	0.054499	0.104286	noSig	2410141K09Rik
Mest	2351.58	-2.78204	0.192886	-14.4232	3.69574e-47	3.24992e-45	down	Mest
Tacc3	2319.04	-0.307861	0.0801927	-3.83901	0.000123532	0.000431643	noSig	Tacc3
Efr3a	2379.19	0.596102	0.0988565	6.02997	1.63988e-09	1.17309e-08	noSig	Efr3a
D17Wsu92e	2112.99	-0.412638	0.0572518	-7.20743	5.70176e-13	6.0396e-12	noSig	D17Wsu92e
Swi5	1877.53	0.495773	0.227353	2.18063	0.0292106	0.0607295	noSig	Swi5
Prpf38b	2334.67	0.138585	0.116704	1.18749	0.235035	0.351355	noSig	Prpf38b
Tipin	1944.08	0.0482298	0.153194	0.314828	0.752892	0.834669	noSig	Tipin
Herc4	2318.22	0.0294599	0.0587846	0.501151	0.616265	0.724597	noSig	Herc4
Eif6	2098.93	-0.964709	0.0873041	-11.05	2.1925e-28	7.50913e-27	noSig	Eif6
Rrbp1	2201.65	-0.641269	0.0951779	-6.73758	1.61049e-11	1.45219e-10	noSig	Rrbp1
Myo1c	2230.32	0.192415	0.135202	1.42317	0.154688	0.251337	noSig	Myo1c
Rnf220	2121.73	0.128868	0.0919077	1.40214	0.160873	0.259401	noSig	Rnf220
Ccnl2	2143.98	0.497013	0.128874	3.85658	0.000114985	0.000404529	noSig	Ccnl2
Rab5c	2347.71	0.294416	0.0951243	3.09506	0.00196772	0.00545342	noSig	Rab5c
Ino80e	2298.35	-0.376311	0.08509	-4.4225	9.75641e-06	4.07585e-05	noSig	Ino80e
Glul	2089.59	-1.98995	0.093552	-21.271	2.10699e-100	1.05468e-97	down	Glul
Rab10	2450.8	0.202276	0.0881392	2.29496	0.0217352	0.0469116	noSig	Rab10
Bax	1849.11	-0.169042	0.175231	-0.964677	0.334707	0.463809	noSig	Bax
Plxna1	2377.89	-0.268086	0.108083	-2.48036	0.013125	0.0299225	noSig	Plxna1
Map1b	2873.98	-1.32274	0.258822	-5.11061	3.21128e-07	1.70078e-06	down	Map1b
Plxnb2	2427.43	1.53391	0.123095	12.4611	1.21673e-35	6.12192e-34	up	Plxnb2
Fubp3	2490.32	-0.556928	0.155739	-3.57603	0.00034885	0.00112207	noSig	Fubp3
Gcat	2444.73	1.1823	0.117382	10.0722	7.32945e-24	1.82275e-22	up	Gcat
Kank2	2328.14	0.804568	0.104422	7.70495	1.30896e-14	1.61765e-13	noSig	Kank2
Appbp2	2436.75	0.268914	0.134805	1.99483	0.0460614	0.090264	noSig	Appbp2
Wars	2372.56	-0.0301954	0.0540663	-0.558488	0.576511	0.691317	noSig	Wars
Psmb2	1953.63	-0.0984399	0.106583	-0.9236	0.355695	0.485518	noSig	Psmb2
Atp5d	1978.93	0.165383	0.183128	0.903103	0.366471	0.496238	noSig	Atp5d
B4galt6	2225.18	1.02888	0.129158	7.96607	1.63794e-15	2.20372e-14	up	B4galt6
Hexb	2488.55	2.71102	0.243197	11.1474	7.37172e-29	2.60236e-27	up	Hexb
Srebf1	2335.22	1.04087	0.0817839	12.7271	4.179e-37	2.27884e-35	up	Srebf1
Copb1	2274.93	0.545464	0.129124	4.22433	2.39657e-05	9.38994e-05	noSig	Copb1
Itga6	2516.52	0.000114433	0.0905729	0.00126344	0.998992	1	noSig	Itga6
Brca2	2272.33	0.293533	0.147747	1.98673	0.0469523	0.0917061	noSig	Brca2
Las1l	2126.47	-0.547608	0.0934065	-5.86262	4.55607e-09	3.07444e-08	noSig	Las1l
Sart3	2199.81	-0.841429	0.101067	-8.3255	8.39763e-17	1.2572e-15	noSig	Sart3
Ezh2	2284.63	0.129594	0.13615	0.951851	0.341173	0.470233	noSig	Ezh2
Exosc10	2417.57	0.0425521	0.0588976	0.722476	0.470002	0.59623	noSig	Exosc10
Gps1	2179.62	-0.155556	0.0905053	-1.71875	0.0856604	0.153503	noSig	Gps1
Nufip2	2347.88	-1.68605	0.207929	-8.10879	5.11265e-16	7.16505e-15	down	Nufip2
Rab1b	2120.01	-0.203724	0.069485	-2.93191	0.00336886	0.00887063	noSig	Rab1b
Rarg	2373.64	-2.9237	0.454781	-6.42881	1.28607e-10	1.04742e-09	down	Rarg
Zc3h4	2436.52	-0.60482	0.151546	-3.991	6.57959e-05	0.000240717	noSig	Zc3h4
Cnot10	2327.87	-0.0492834	0.0538829	-0.914639	0.360381	0.490631	noSig	Cnot10
Mme	2549.53	0.815441	0.128892	6.32657	2.50668e-10	1.97161e-09	noSig	Mme
Ppp2r5d	2259.14	0.0743464	0.113782	0.653409	0.513493	0.634858	noSig	Ppp2r5d
Sec14l1	2318.49	0.550913	0.102316	5.38444	7.26701e-08	4.21469e-07	noSig	Sec14l1
Atf1	2313.88	-0.551153	0.118479	-4.65189	3.28912e-06	1.48394e-05	noSig	Atf1
Mak16	2135.6	-0.56606	0.0602571	-9.39409	5.77154e-21	1.17612e-19	noSig	Mak16
Brd1	2516.06	0.700685	0.0970622	7.21893	5.23997e-13	5.58682e-12	noSig	Brd1
Ptcd3	1920.16	-0.783051	0.082383	-9.50501	2.00035e-21	4.19001e-20	noSig	Ptcd3
Zfp91	2290.95	0.161779	0.0954479	1.69494	0.0900861	0.160126	noSig	Zfp91
Ubr3	2320.68	0.0470577	0.0791079	0.594855	0.551941	0.669046	noSig	Ubr3
Nras	2158.57	-0.229635	0.091177	-2.51856	0.0117836	0.0272067	noSig	Nras
Nup85	2013.93	-0.635848	0.0814474	-7.80685	5.86345e-15	7.50107e-14	noSig	Nup85
Acadm	2356.11	0.905256	0.143119	6.32521	2.52881e-10	1.98661e-09	noSig	Acadm
Ddx24	2261.39	-0.669072	0.105882	-6.31905	2.63178e-10	2.06088e-09	noSig	Ddx24
Ctps	2055.6	-0.29047	0.110134	-2.63742	0.00835401	0.02005	noSig	Ctps
Cdk16	2341.25	0.35575	0.0714842	4.97662	6.47026e-07	3.26727e-06	noSig	Cdk16
Cstf2	2368.94	-0.180444	0.12924	-1.39619	0.162657	0.261741	noSig	Cstf2
Atxn7l3	2178.75	-0.309835	0.0724844	-4.27451	1.91562e-05	7.62202e-05	noSig	Atxn7l3
Pacsin2	2354.82	0.533175	0.0660877	8.06769	7.1641e-16	9.89791e-15	noSig	Pacsin2
Ythdf1	2127.3	-0.741888	0.103455	-7.17109	7.44021e-13	7.77142e-12	noSig	Ythdf1
Nat10	2294.22	-0.577449	0.0945458	-6.10761	1.01135e-09	7.39738e-09	noSig	Nat10
Ticrr	2609.97	0.010851	0.32554	0.0333323	0.97341	0.988242	noSig	Ticrr
Msto1	2095.65	-0.270499	0.0786889	-3.43758	0.000586946	0.00180532	noSig	Msto1
Epha2	2166.13	-0.793248	0.117073	-6.77569	1.23812e-11	1.13105e-10	noSig	Epha2
Slc38a6	2283.91	-0.299991	0.141503	-2.12003	0.0340035	0.0693207	noSig	Slc38a6
Ifitm1	1494.13	0.360915	0.329156	1.09649	0.272866	0.395816	noSig	Ifitm1
Dnajc11	2200.52	-0.278362	0.0561043	-4.96151	6.99488e-07	3.51039e-06	noSig	Dnajc11
Mllt10	2449.6	1.66222	0.15121	10.9928	4.13992e-28	1.39826e-26	up	Mllt10
Kif22	2031.24	-0.128691	0.124246	-1.03578	0.300306	0.425224	noSig	Kif22
Gemin5	2293.01	-1.13466	0.11068	-10.2517	1.16334e-24	3.03213e-23	down	Gemin5
Dhx38	2468.25	-1.34666	0.213437	-6.30939	2.80131e-10	2.18836e-09	down	Dhx38
Rbm33	2270.43	0.0520651	0.0870755	0.597931	0.549886	0.667177	noSig	Rbm33
Arf6	2468.8	-0.680252	0.161387	-4.21504	2.4973e-05	9.76805e-05	noSig	Arf6
Cdca7	2115.98	0.443596	0.114808	3.86382	0.000111628	0.000393735	noSig	Cdca7
Gnpda1	2308.8	0.672377	0.0859844	7.81976	5.29246e-15	6.79733e-14	noSig	Gnpda1
Gna13	2307.44	1.36333	0.0835994	16.3079	8.66996e-60	1.1836e-57	up	Gna13
Phip	2229.01	0.0820124	0.0706282	1.16119	0.245566	0.363665	noSig	Phip
Ly6e	2359.93	0.981491	0.108788	9.02201	1.84674e-19	3.38199e-18	noSig	Ly6e
Ptprs	2158.21	-0.445313	0.0911807	-4.88386	1.04031e-06	5.08358e-06	noSig	Ptprs
Sec16a	2296.67	-0.499119	0.195454	-2.55364	0.0106603	0.0248816	noSig	Sec16a
Nomo1	2393.46	-0.496429	0.0979795	-5.06666	4.04855e-07	2.10538e-06	noSig	Nomo1
Midn	2398.76	-0.581781	0.16982	-3.42586	0.000612848	0.00187671	noSig	Midn
Rae1	2124.5	-0.0258974	0.105566	-0.24532	0.806208	0.874377	noSig	Rae1
Atp5h	1859.52	0.448766	0.241326	1.85959	0.0629439	0.118062	noSig	Atp5h
Sugt1	2112.53	0.244505	0.165813	1.47459	0.140324	0.231976	noSig	Sugt1
Mis18bp1	2241.55	-0.144533	0.0689534	-2.09609	0.0360738	0.0730684	noSig	Mis18bp1
Dynll2	2170.94	0.430074	0.106375	4.04301	5.27704e-05	0.000196113	noSig	Dynll2
Hap1	2670.42	1.25906	0.110615	11.3824	5.12e-30	1.91847e-28	up	Hap1
Nudt4	2167.12	-0.657987	0.0943862	-6.97122	3.14201e-12	3.07306e-11	noSig	Nudt4
Xpo7	2256.5	-1.17999	0.0896085	-13.1683	1.33553e-39	8.35645e-38	down	Xpo7
5730507C01Rik	2121.5	-0.147637	0.167829	-0.879684	0.37903	0.508377	noSig	5730507C01Rik
Setd8	2158.39	-0.24606	0.115085	-2.13806	0.0325115	0.0667251	noSig	Setd8
Tmem245	2339.84	0.195722	0.131405	1.48946	0.136368	0.226722	noSig	Tmem245
Arid5b	2611.24	-0.211558	0.348767	-0.606589	0.544124	0.661625	noSig	Arid5b
Wwc2	2450.44	0.749237	0.087858	8.52782	1.4913e-17	2.35353e-16	noSig	Wwc2
Dlg1	2125.2	0.258931	0.0688114	3.76291	0.000167949	0.000570912	noSig	Dlg1
Ccnd1	2008.28	-0.0667962	0.190264	-0.351071	0.725535	0.814152	noSig	Ccnd1
Csnk1g2	2093.73	-0.330771	0.0863332	-3.83133	0.000127452	0.000443988	noSig	Csnk1g2
Alyref	2129.4	-0.117191	0.174133	-0.672998	0.500949	0.624554	noSig	Alyref
Cul2	2154.55	-0.113449	0.133278	-0.851224	0.394645	0.524921	noSig	Cul2
Eif4ebp2	2385.36	-0.166851	0.15163	-1.10038	0.271167	0.393732	noSig	Eif4ebp2
Pom121	2453.03	-0.82897	0.242134	-3.4236	0.00061797	0.00189121	noSig	Pom121
Uba3	2053.52	0.504188	0.155423	3.24398	0.0011787	0.00341607	noSig	Uba3
Fzr1	2188.39	-0.300888	0.100317	-2.99937	0.00270535	0.00727062	noSig	Fzr1
Bccip	1851.82	-0.177868	0.160235	-1.11004	0.266982	0.389422	noSig	Bccip
Tbl1x	2305.61	0.184372	0.110607	1.66691	0.0955328	0.16826	noSig	Tbl1x
Arpc1b	2227.73	1.0449	0.0691726	15.1056	1.48634e-51	1.52718e-49	up	Arpc1b
Fam49b	2240.97	0.577817	0.0808186	7.14955	8.70605e-13	9.0404e-12	noSig	Fam49b
Ebna1bp2	2040.89	-0.883217	0.119413	-7.39633	1.40001e-13	1.57891e-12	noSig	Ebna1bp2
Slc38a10	2300.63	0.352986	0.0775642	4.55089	5.34184e-06	2.32931e-05	noSig	Slc38a10
Bub3	1919.56	-0.31328	0.114192	-2.74345	0.00607974	0.0150735	noSig	Bub3
Zfp598	2236.91	0.24992	0.0407131	6.13856	8.32746e-10	6.14627e-09	noSig	Zfp598
Btaf1	2272.28	-0.125883	0.10404	-1.20995	0.226299	0.340985	noSig	Btaf1
Pak1ip1	1913.53	-0.565998	0.119058	-4.75397	1.99463e-06	9.32676e-06	noSig	Pak1ip1
Wipi2	2108.14	-0.553996	0.0534935	-10.3563	3.91717e-25	1.05623e-23	noSig	Wipi2
Dmxl1	2404	0.185068	0.147233	1.25698	0.208762	0.320121	noSig	Dmxl1
Cdc23	2251.35	0.302398	0.0472057	6.40596	1.49424e-10	1.20739e-09	noSig	Cdc23
Tcf7l1	2299.36	0.0304712	0.214467	0.142079	0.887018	0.927944	noSig	Tcf7l1
Hk1	2480.06	2.32228	0.0745195	31.1634	3.33862e-213	6.51765e-209	up	Hk1
Herc1	2242.92	-0.414978	0.108231	-3.83419	0.000125981	0.000439412	noSig	Herc1
Strn4	2205.76	-0.360275	0.0429533	-8.38761	4.96139e-17	7.5492e-16	noSig	Strn4
Ralbp1	2194.91	0.1045	0.080701	1.29491	0.195352	0.303515	noSig	Ralbp1
Adipor1	2141.68	-0.185752	0.0506369	-3.66832	0.000244151	0.000807714	noSig	Adipor1
Ice1	2343.89	-0.25364	0.125147	-2.02674	0.0426889	0.0844777	noSig	Ice1
Fbxo15	2160.36	0.77307	0.199847	3.86831	0.000109593	0.000386814	noSig	Fbxo15
Ptov1	2146.3	-0.0453245	0.0658652	-0.68814	0.491364	0.616558	noSig	Ptov1
Fgd1	2309.09	-0.102329	0.180327	-0.56746	0.570402	0.686352	noSig	Fgd1
Ranbp3	1980.01	-0.290415	0.0702324	-4.13506	3.54869e-05	0.000135625	noSig	Ranbp3
Adsl	2296.87	-0.409021	0.075496	-5.41779	6.03411e-08	3.54173e-07	noSig	Adsl
Napa	2104.05	-0.0821288	0.0593042	-1.38487	0.166092	0.26621	noSig	Napa
Rbm28	2059.85	-0.594331	0.0675356	-8.80026	1.36495e-18	2.32314e-17	noSig	Rbm28
Taf1d	2053.24	-0.8309	0.234098	-3.54938	0.000386143	0.00123094	noSig	Taf1d
Gcsh	1956.97	-0.223791	0.104409	-2.1434	0.0320809	0.0659383	noSig	Gcsh
Rock2	2182.9	0.159126	0.0733096	2.1706	0.0299615	0.0621252	noSig	Rock2
Atp13a1	2303.44	-0.621628	0.157693	-3.94202	8.07979e-05	0.000291236	noSig	Atp13a1
Emg1	1914.76	-0.303526	0.127178	-2.38662	0.0170042	0.0376367	noSig	Emg1
Phf20	2324.67	0.0688484	0.0924734	0.744522	0.456561	0.58331	noSig	Phf20
Sarnp	1744.34	0.175918	0.209739	0.838748	0.401611	0.531867	noSig	Sarnp
Lefty2	2000.9	0.864853	0.346975	2.49255	0.012683	0.0290334	noSig	Lefty2
Kdm4a	2360.03	0.325467	0.118861	2.73821	0.00617747	0.0153003	noSig	Kdm4a
Atp11b	2050.82	0.0735874	0.0648849	1.13412	0.256743	0.377534	noSig	Atp11b
Fgfr1	2195.49	0.0776693	0.12375	0.62763	0.530246	0.649032	noSig	Fgfr1
Gsr	2453.29	0.730224	0.0693204	10.534	6.01979e-26	1.7106e-24	noSig	Gsr
Hnrnpr	2021.5	-0.55984	0.126371	-4.43013	9.41782e-06	3.94369e-05	noSig	Hnrnpr
2700094K13Rik	2060.89	0.403634	0.320022	1.26127	0.207212	0.318193	noSig	2700094K13Rik
Aldh9a1	1933.65	-0.177927	0.172632	-1.03068	0.302692	0.427761	noSig	Aldh9a1
Herc2	2272.06	0.284179	0.182394	1.55806	0.11922	0.203161	noSig	Herc2
Wdr18	2127.33	-0.400251	0.0645119	-6.20429	5.49431e-10	4.14451e-09	noSig	Wdr18
Pkn2	2197.27	-0.278593	0.0746185	-3.73357	0.000188788	0.000636311	noSig	Pkn2
Mcmbp	2191.88	-0.207688	0.08976	-2.31381	0.0206781	0.044878	noSig	Mcmbp
Clcn3	2123.03	0.132518	0.063904	2.07371	0.0381061	0.0764943	noSig	Clcn3
Umps	2031.5	-0.77271	0.0728084	-10.6129	2.5952e-26	7.60713e-25	noSig	Umps
Esf1	2064.77	0.0138826	0.0563938	0.246173	0.805548	0.873904	noSig	Esf1
Sf3a2	2186.29	0.0515435	0.144282	0.357241	0.720911	0.80976	noSig	Sf3a2
Tomm6	2015	0.124028	0.155705	0.796556	0.425709	0.555416	noSig	Tomm6
Mfge8	2360.12	1.87956	0.223263	8.4186	3.81024e-17	5.86556e-16	up	Mfge8
Fryl	2453.1	1.17213	0.103628	11.311	1.15826e-29	4.26632e-28	up	Fryl
Utrn	2410.29	0.0850156	0.126521	0.671946	0.501618	0.624857	noSig	Utrn
Plcb3	2318.4	0.353284	0.0835582	4.228	2.35773e-05	9.24994e-05	noSig	Plcb3
Morc2a	2138.35	0.137695	0.0688431	2.00013	0.0454865	0.0892899	noSig	Morc2a
Ddx10	2034.43	-0.589181	0.0558439	-10.5505	5.05265e-26	1.44843e-24	noSig	Ddx10
Vcl	2403.65	-0.376309	0.140214	-2.68381	0.00727881	0.0177222	noSig	Vcl
Sart1	2081.41	-0.766495	0.0988084	-7.75739	8.66973e-15	1.08983e-13	noSig	Sart1
Nfatc3	2230.05	0.0974802	0.111577	0.873656	0.382305	0.511891	noSig	Nfatc3
Git1	2125.62	-0.193775	0.0800698	-2.42008	0.0155171	0.0347551	noSig	Git1
Psmc6	1987.65	0.190595	0.111271	1.71289	0.0867321	0.155077	noSig	Psmc6
Qdpr	1931.38	0.599946	0.187578	3.19838	0.00138201	0.0039519	noSig	Qdpr
Laptm4a	1924.48	0.493285	0.109193	4.51753	6.25643e-06	2.69978e-05	noSig	Laptm4a
Lrpap1	2220.16	0.412746	0.129451	3.18843	0.0014305	0.00407181	noSig	Lrpap1
Trim33	2109.52	-0.15142	0.0784193	-1.93091	0.0534945	0.102656	noSig	Trim33
Chd2	2325.44	0.391544	0.103317	3.78972	0.000150818	0.000518721	noSig	Chd2
Sbf1	2246.99	-0.400047	0.235305	-1.70012	0.0891083	0.15872	noSig	Sbf1
Gnl3l	2187.08	-0.293853	0.0673749	-4.36147	1.29191e-05	5.29289e-05	noSig	Gnl3l
Polg	2128.77	-0.157075	0.0596263	-2.63433	0.00843044	0.0202136	noSig	Polg
Ikbkap	2230.99	-0.555915	0.123	-4.51964	6.19449e-06	2.67601e-05	noSig	Ikbkap
Fip1l1	2053.83	-0.0646403	0.105432	-0.613102	0.539809	0.657661	noSig	Fip1l1
Ndufa10	2009.64	0.270087	0.100723	2.6815	0.00732931	0.017823	noSig	Ndufa10
Chtf8	2031.4	-0.539534	0.0723955	-7.45259	9.15248e-14	1.05537e-12	noSig	Chtf8
Trim59	1839.21	-0.419063	0.110651	-3.78725	0.000152325	0.000523365	noSig	Trim59
Alkbh5	2074.63	-0.0347857	0.0817904	-0.425303	0.670616	0.76938	noSig	Alkbh5
Tacc2	2247.39	1.2413	0.0786314	15.7863	3.86339e-56	4.65563e-54	up	Tacc2
Cops3	2034.01	-0.521673	0.0714555	-7.30066	2.86358e-13	3.13532e-12	noSig	Cops3
Ski	2164.46	-0.680211	0.178304	-3.8149	0.000136238	0.000471818	noSig	Ski
Pcf11	2250.16	0.467679	0.0893782	5.23259	1.67154e-07	9.21283e-07	noSig	Pcf11
Map2k1	2008.65	0.421432	0.0857789	4.913	8.96911e-07	4.42718e-06	noSig	Map2k1
Kntc1	2354.2	0.337771	0.106125	3.18277	0.00145875	0.00414402	noSig	Kntc1
Ak4	2087.84	1.56939	0.102325	15.3373	4.31055e-53	4.70115e-51	up	Ak4
Paxip1	2207.56	0.211	0.132862	1.58812	0.11226	0.1929	noSig	Paxip1
Luc7l	1827.67	-0.197685	0.0968928	-2.04025	0.0413255	0.0820709	noSig	Luc7l
Ankrd28	2262.96	0.0606519	0.0530276	1.14378	0.252714	0.372536	noSig	Ankrd28
Med13l	2428.72	-0.27495	0.116221	-2.36575	0.0179935	0.0395841	noSig	Med13l
Sms	1819.05	-1.09329	0.0880118	-12.4221	1.98297e-35	9.77565e-34	down	Sms
Sgol2	2390.21	0.726216	0.111074	6.53811	6.22992e-11	5.24022e-10	noSig	Sgol2
Surf4	2069.69	0.0970536	0.0797989	1.21623	0.223899	0.338361	noSig	Surf4
Cdca3	2073.51	0.602245	0.10752	5.60124	2.1282e-08	1.32357e-07	noSig	Cdca3
Pcmtd1	1943.84	0.637986	0.168582	3.78442	0.000154066	0.000528774	noSig	Pcmtd1
Ddx19b	2109.47	0.693052	0.12985	5.33735	9.43173e-08	5.39169e-07	noSig	Ddx19b
Dlc1	2209.09	-0.393105	0.185864	-2.11501	0.0344289	0.0700783	noSig	Dlc1
Nsf	2457.13	0.0908015	0.119407	0.760436	0.446994	0.574055	noSig	Nsf
Rqcd1	2047.53	-0.0347519	0.0773607	-0.449219	0.653274	0.756239	noSig	Rqcd1
Lman1	2202.55	0.842538	0.0961998	8.75821	1.9838e-18	3.33861e-17	noSig	Lman1
Tfdp1	2267.51	-1.0657	0.164717	-6.4699	9.80703e-11	8.09526e-10	down	Tfdp1
Ubp1	2078.59	0.0244978	0.0655244	0.373873	0.708499	0.799636	noSig	Ubp1
Rab14	1990.48	0.594961	0.124405	4.78244	1.73181e-06	8.18209e-06	noSig	Rab14
Ube3b	2215.16	-0.379388	0.131904	-2.87624	0.00402447	0.0103992	noSig	Ube3b
Snrpc	1804.95	0.144887	0.154477	0.937921	0.348285	0.477457	noSig	Snrpc
Ik	2052.46	0.0814725	0.118803	0.685777	0.492854	0.617815	noSig	Ik
Hdac6	2135.56	0.0138396	0.0826509	0.167446	0.867019	0.914174	noSig	Hdac6
Gm16286	1992.59	-0.7331	0.107802	-6.80043	1.04311e-11	9.60997e-11	noSig	Gm16286
Dync1li1	2232.38	0.367294	0.077171	4.75948	1.94091e-06	9.1017e-06	noSig	Dync1li1
Cabin1	2216.24	-0.0700497	0.105184	-0.665975	0.505427	0.628388	noSig	Cabin1
Paip2b	1897.5	0.655358	0.206167	3.17877	0.00147902	0.0041949	noSig	Paip2b
Tmsb4x	1135.29	-1.84557	0.256171	-7.20446	5.82747e-13	6.16607e-12	down	Tmsb4x
Ncbp1	2038.74	-0.672201	0.0630431	-10.6626	1.52319e-26	4.55372e-25	noSig	Ncbp1
Ciapin1	1937.43	-0.251363	0.101104	-2.48618	0.0129121	0.0294923	noSig	Ciapin1
Bcam	1878.25	-0.569813	0.143219	-3.9786	6.93213e-05	0.000252904	noSig	Bcam
Capza2	2004.16	0.117501	0.0808991	1.45244	0.146379	0.240459	noSig	Capza2
Prps1	1855.38	0.0425341	0.194397	0.218801	0.826805	0.889354	noSig	Prps1
Myh10	2097.89	-1.62252	0.173901	-9.33012	1.05751e-20	2.1066e-19	down	Myh10
Cnot6	2073.53	-0.699967	0.189631	-3.6912	0.000223198	0.000743944	noSig	Cnot6
Ubfd1	2004.28	-0.776693	0.120258	-6.45853	1.05726e-10	8.7051e-10	noSig	Ubfd1
Smc5	2150.8	0.435926	0.0668951	6.51657	7.19339e-11	6.01153e-10	noSig	Smc5
Grb2	2039.08	0.33507	0.0802956	4.17296	3.00664e-05	0.000116183	noSig	Grb2
Urb2	2242.19	-0.951262	0.14793	-6.43051	1.2718e-10	1.03797e-09	noSig	Urb2
Epb4.1l2	2099.01	-0.00209577	0.0765306	-0.0273847	0.978153	0.990138	noSig	Epb4.1l2
Orc5	1674.72	0.814805	0.278557	2.92509	0.0034436	0.00904548	noSig	Orc5
Pitpnb	2044.46	-0.0355085	0.050093	-0.708852	0.478416	0.604327	noSig	Pitpnb
Ncaph	2110.12	0.0121014	0.0774053	0.156338	0.875767	0.919772	noSig	Ncaph
Gsk3a	2079.41	-0.115339	0.0918414	-1.25585	0.20917	0.320594	noSig	Gsk3a
Mthfd2	2015.98	0.302314	0.13244	2.28265	0.0224511	0.0482538	noSig	Mthfd2
Etl4	2152.68	0.555113	0.189323	2.93209	0.00336686	0.00886656	noSig	Etl4
Rsl24d1	1850.17	-0.734872	0.0737566	-9.96348	2.20206e-23	5.30725e-22	noSig	Rsl24d1
Yes1	2038.63	0.334495	0.207384	1.61292	0.106761	0.184849	noSig	Yes1
Nup98	2411.23	-0.0796867	0.182781	-0.435968	0.66286	0.763893	noSig	Nup98
Taf5l	2117.46	-0.309794	0.0609397	-5.08362	3.70306e-07	1.94122e-06	noSig	Taf5l
Utp6	2069.38	-0.310005	0.0681068	-4.55175	5.32011e-06	2.32243e-05	noSig	Utp6
Fads1	2313.99	1.58206	0.0948554	16.6787	1.87231e-62	2.79016e-60	up	Fads1
Kmt2a	2245.48	-0.229476	0.255867	-0.896859	0.369794	0.4994	noSig	Kmt2a
Sec24c	2106.09	-0.216906	0.115976	-1.87026	0.0614475	0.115633	noSig	Sec24c
Golga7	2094.06	0.105733	0.0771654	1.37022	0.170619	0.271975	noSig	Golga7
Orc2	2011.36	-0.544646	0.0910948	-5.97888	2.2467e-09	1.57941e-08	noSig	Orc2
Gm21962	1988.41	-2.25175	0.294261	-7.65223	1.97521e-14	2.4025e-13	down	Gm21962
Pcbp4	1804.66	-0.502768	0.121154	-4.14984	3.32706e-05	0.00012779	noSig	Pcbp4
Arpc4	1786.79	-0.164535	0.112891	-1.45747	0.144987	0.238434	noSig	Arpc4
Gstm1	1983.48	0.9763	0.151358	6.45027	1.11648e-10	9.16177e-10	noSig	Gstm1
Hadha	2066.13	0.141385	0.0535776	2.63889	0.00831788	0.0199757	noSig	Hadha
Tgif1	2019.61	-0.232535	0.139288	-1.66945	0.0950291	0.167493	noSig	Tgif1
Gnpat	2019.2	-0.258357	0.0841045	-3.07185	0.00212734	0.00585012	noSig	Gnpat
Ndufv1	1821.98	-0.0305292	0.20567	-0.148438	0.881997	0.924128	noSig	Ndufv1
Nup210	2208.4	0.525087	0.117751	4.45928	8.22343e-06	3.47409e-05	noSig	Nup210
Cox5b	1656.41	1.02202	0.360785	2.83278	0.00461457	0.0117713	up	Cox5b
A230046K03Rik	1811.44	-0.290823	0.0557423	-5.21728	1.81571e-07	9.94009e-07	noSig	A230046K03Rik
Rrs1	2106.11	-0.595988	0.13171	-4.52501	6.03939e-06	2.61305e-05	noSig	Rrs1
Anxa11	2045.52	-0.20694	0.102728	-2.01445	0.0439622	0.0866548	noSig	Anxa11
Stub1	2010.89	-0.206327	0.0881464	-2.34073	0.0192463	0.0420464	noSig	Stub1
Cpt1a	2454.14	1.93498	0.184128	10.5089	7.86275e-26	2.21177e-24	up	Cpt1a
Uspl1	2051.27	-0.770126	0.147268	-5.22941	1.70055e-07	9.35074e-07	noSig	Uspl1
Mafg	2074.92	0.0533175	0.123819	0.430606	0.666755	0.766978	noSig	Mafg
Srsf4	1981.89	0.145727	0.0802707	1.81544	0.0694564	0.128347	noSig	Srsf4
Cdkn1a	2040.38	2.27652	0.176128	12.9254	3.23819e-38	1.89269e-36	up	Cdkn1a
Zmat3	1875.17	-0.21598	0.0964183	-2.24003	0.0250888	0.05322	noSig	Zmat3
Tm9sf3	1970.1	0.0675728	0.0985389	0.685747	0.492872	0.617815	noSig	Tm9sf3
Mapk1ip1l	1992.35	-0.592922	0.0918224	-6.45727	1.06607e-10	8.76652e-10	noSig	Mapk1ip1l
Faf1	2023.87	0.0830996	0.125529	0.661996	0.507974	0.630623	noSig	Faf1
Rsrc2	1952.64	0.146207	0.13289	1.10021	0.27124	0.393779	noSig	Rsrc2
H2afy	2155.86	1.43786	0.108591	13.241	5.08513e-40	3.26553e-38	up	H2afy
Ap3b1	2221.18	1.24786	0.109539	11.392	4.58488e-30	1.72459e-28	up	Ap3b1
Sltm	1959.74	-0.410706	0.0760712	-5.39897	6.70262e-08	3.90476e-07	noSig	Sltm
Mrpl15	1707.39	-0.259175	0.172531	-1.50219	0.133047	0.222167	noSig	Mrpl15
Pabpn1	1886	0.0546656	0.0983682	0.555724	0.5784	0.692689	noSig	Pabpn1
Kif15	2189.2	0.0349485	0.104006	0.336025	0.736852	0.822413	noSig	Kif15
Utp14a	1811.11	-0.535734	0.143076	-3.74441	0.000180817	0.000611133	noSig	Utp14a
Spns1	2004.76	-0.20625	0.115109	-1.79177	0.0731698	0.134162	noSig	Spns1
Morc3	2066.4	-0.181923	0.0812337	-2.23951	0.025123	0.0532868	noSig	Morc3
Epn1	1901.49	-0.105915	0.0951827	-1.11276	0.265813	0.388064	noSig	Epn1
Sec23b	2064.45	-0.548854	0.0746561	-7.35177	1.95605e-13	2.17708e-12	noSig	Sec23b
Dync1i2	1873.69	0.42126	0.107025	3.9361	8.28181e-05	0.000297639	noSig	Dync1i2
Zc3h14	1980.18	0.373022	0.130828	2.85124	0.00435495	0.0111571	noSig	Zc3h14
Cops6	1879.06	-0.115338	0.153193	-0.752889	0.451516	0.578417	noSig	Cops6
Elavl1	1941.19	-0.0157175	0.143735	-0.10935	0.912925	0.94733	noSig	Elavl1
Nsmce4a	1887.99	0.102184	0.244771	0.417467	0.676337	0.774296	noSig	Nsmce4a
Spin1	1858.16	-0.585672	0.142025	-4.12372	3.72809e-05	0.000141982	noSig	Spin1
Sgta	1983.66	0.0511994	0.0608057	0.842016	0.399779	0.530088	noSig	Sgta
Cnot2	1907.29	0.0492688	0.0724355	0.680175	0.496394	0.620893	noSig	Cnot2
Hnrnph2	1848.14	-0.76406	0.120786	-6.32571	2.52071e-10	1.98105e-09	noSig	Hnrnph2
Lin7c	1941	-0.408627	0.0963207	-4.24236	2.21177e-05	8.71758e-05	noSig	Lin7c
Snrpd2	1383.1	0.0914799	0.345074	0.265102	0.790931	0.862805	noSig	Snrpd2
Slc39a7	1815.34	-0.251503	0.11211	-2.24335	0.024874	0.0528274	noSig	Slc39a7
Smc6	1998.73	0.0928607	0.0530142	1.75162	0.0798393	0.144402	noSig	Smc6
Cdc73	1989.9	-0.526547	0.0582683	-9.0366	1.61624e-19	2.97944e-18	noSig	Cdc73
Ctc1	2154.3	0.880258	0.163253	5.39198	6.96837e-08	4.05232e-07	noSig	Ctc1
Brd3	2062.72	-0.403907	0.122643	-3.29336	0.00098999	0.00292251	noSig	Brd3
Idh1	2057.22	1.67356	0.0972742	17.2045	2.45565e-66	4.2424e-64	up	Idh1
Prpsap1	1848.34	-0.349951	0.124754	-2.80512	0.00502973	0.0127173	noSig	Prpsap1
Tpm4	1871.43	0.0833503	0.0820053	1.0164	0.309438	0.435785	noSig	Tpm4
Ckap2	1813.19	-0.0307062	0.141372	-0.217201	0.828052	0.890303	noSig	Ckap2
Ankrd13a	2023.38	-0.0731218	0.0637472	-1.14706	0.251357	0.370982	noSig	Ankrd13a
Foxp4	1831.83	-0.323489	0.205638	-1.5731	0.115695	0.19794	noSig	Foxp4
Klf9	2260.19	-0.444993	0.206329	-2.15672	0.0310276	0.0639891	noSig	Klf9
Cox6c	1246.1	0.94542	0.402258	2.35028	0.0187591	0.0410924	noSig	Cox6c
Cyb5r1	1924	-0.0564389	0.110548	-0.510538	0.609675	0.718903	noSig	Cyb5r1
Cul5	2166.1	0.110852	0.118647	0.934296	0.350151	0.479596	noSig	Cul5
Slc12a7	2172.61	1.63699	0.0690124	23.7202	2.23174e-124	2.42044e-121	up	Slc12a7
Smarcb1	2002.31	0.164483	0.0839206	1.95998	0.0499979	0.0967833	noSig	Smarcb1
D230025D16Rik	2001.18	1.21443	0.179687	6.75861	1.39318e-11	1.26559e-10	up	D230025D16Rik
Txn2	1861.76	0.00984113	0.151491	0.0649618	0.948204	0.974204	noSig	Txn2
Tufm	1805.35	-0.325874	0.0948962	-3.43401	0.000594731	0.00182696	noSig	Tufm
Itpr3	2159.23	0.463136	0.164762	2.81094	0.00493963	0.0125138	noSig	Itpr3
Nploc4	2066.89	-0.493069	0.100117	-4.92494	8.43842e-07	4.18215e-06	noSig	Nploc4
Ruvbl1	1807.46	-0.917152	0.131669	-6.9656	3.27004e-12	3.1887e-11	noSig	Ruvbl1
Psmd6	1715.35	-0.273851	0.193938	-1.41205	0.157934	0.255718	noSig	Psmd6
Farsa	2033.41	-0.519776	0.0563621	-9.22208	2.91379e-20	5.59871e-19	noSig	Farsa
Xpo5	2123.78	-0.680571	0.181864	-3.74221	0.000182409	0.000616089	noSig	Xpo5
Trim27	1824.77	-0.453465	0.0959094	-4.72805	2.26683e-06	1.05139e-05	noSig	Trim27
Ints3	2151.83	0.107416	0.0984364	1.09122	0.275174	0.397993	noSig	Ints3
Smyd5	1952.38	-0.58868	0.0526201	-11.1874	4.70266e-29	1.66919e-27	noSig	Smyd5
Slmap	2136.8	0.150011	0.187354	0.800682	0.423316	0.55307	noSig	Slmap
Zfp36l1	1940.49	-0.400068	0.342038	-1.16966	0.242138	0.359688	noSig	Zfp36l1
Mtcl1	2067.55	-0.693929	0.199361	-3.48077	0.000499974	0.00155943	noSig	Mtcl1
Fnbp1l	1970.29	0.447559	0.0780694	5.73283	9.87662e-09	6.40569e-08	noSig	Fnbp1l
Fxyd6	1889.23	2.02202	0.28023	7.21559	5.37022e-13	5.71321e-12	up	Fxyd6
Far1	1947.56	-0.18039	0.0780998	-2.30974	0.0209028	0.0452985	noSig	Far1
Phrf1	1953.59	-0.562524	0.130233	-4.31936	1.56483e-05	6.31301e-05	noSig	Phrf1
Ppp2r2d	1899.16	-0.725528	0.0694384	-10.4485	1.48842e-25	4.13328e-24	noSig	Ppp2r2d
Denr	1766.58	-0.395709	0.0782429	-5.05744	4.2492e-07	2.20444e-06	noSig	Denr
Gnas	1783.3	-0.907228	0.230543	-3.93518	8.31351e-05	0.000298668	noSig	Gnas
Klf5	2431.8	-0.212826	0.258061	-0.82471	0.409536	0.540164	noSig	Klf5
Wdr46	1810.03	-1.43728	0.0870182	-16.517	2.76684e-61	4.00105e-59	down	Wdr46
Wdr1	1988.09	-0.612582	0.13757	-4.45289	8.47229e-06	3.57381e-05	noSig	Wdr1
Rnf40	2037.81	-0.24263	0.0985411	-2.46222	0.013808	0.031326	noSig	Rnf40
Sdhb	1813.32	0.934962	0.192022	4.86905	1.12138e-06	5.45246e-06	noSig	Sdhb
Mrpl12	1601.7	-0.724776	0.193718	-3.74139	0.000183006	0.000617892	noSig	Mrpl12
Dvl2	1992.73	0.55657	0.0847431	6.56773	5.10876e-11	4.33811e-10	noSig	Dvl2
Nmt2	1959.48	0.241656	0.0479132	5.04363	4.56787e-07	2.3535e-06	noSig	Nmt2
Mapk14	1969.37	-0.540244	0.0931577	-5.79924	6.66161e-09	4.41289e-08	noSig	Mapk14
Polr2c	1996.14	0.165526	0.116408	1.42194	0.155043	0.251767	noSig	Polr2c
Ubxn7	1844.31	-0.108576	0.124182	-0.87433	0.381938	0.511505	noSig	Ubxn7
Kif2c	1947.61	-0.445425	0.0706037	-6.30879	2.81216e-10	2.19596e-09	noSig	Kif2c
Asah1	2132.71	1.95985	0.231597	8.46234	2.62057e-17	4.06991e-16	up	Asah1
Arhgef1	1859.63	-0.388881	0.0749521	-5.1884	2.12113e-07	1.15248e-06	noSig	Arhgef1
Gm13251	1685.44	1.06942	0.200596	5.33121	9.75626e-08	5.56506e-07	up	Gm13251
Nadk	1940.92	-0.199152	0.051794	-3.84509	0.000120508	0.000422212	noSig	Nadk
Taf10	2258.9	-0.716736	0.196724	-3.64336	0.000269102	0.000883373	noSig	Taf10
Brca1	2243.28	-0.156996	0.2136	-0.735001	0.462339	0.588845	noSig	Brca1
Arhgap5	2151.49	-0.227317	0.162199	-1.40147	0.161073	0.259595	noSig	Arhgap5
Kansl1	2084.19	0.270818	0.0773317	3.50203	0.000461725	0.00144948	noSig	Kansl1
Senp6	2032.09	0.0665339	0.0642067	1.03625	0.300088	0.425008	noSig	Senp6
Aimp1	1617.88	-0.122072	0.143105	-0.853023	0.393646	0.523878	noSig	Aimp1
Dtl	2095.14	0.092099	0.135002	0.682207	0.495108	0.619782	noSig	Dtl
Aprt	1672	-0.33637	0.157975	-2.12926	0.0332327	0.0679552	noSig	Aprt
Nktr	2026.39	-0.0809427	0.145393	-0.556718	0.57772	0.692215	noSig	Nktr
Scaf8	2108.3	-0.395396	0.0994588	-3.97548	7.02384e-05	0.000255772	noSig	Scaf8
Ociad1	1902.09	1.3972	0.244773	5.70814	1.14221e-08	7.34943e-08	up	Ociad1
Nudcd3	1856.08	-0.407735	0.078196	-5.21427	1.84541e-07	1.00857e-06	noSig	Nudcd3
Socs3	1982.81	-0.460215	0.522744	-0.880384	0.378651	0.508183	noSig	Socs3
Rbm42	1948.5	-0.250578	0.0857898	-2.92084	0.00349091	0.00915619	noSig	Rbm42
Igf2bp3	2094.24	1.12705	0.108496	10.3879	2.81609e-25	7.65679e-24	up	Igf2bp3
Xab2	2054.31	-0.414418	0.0468761	-8.84072	9.51036e-19	1.63578e-17	noSig	Xab2
Cldn4	1781.3	0.87846	0.219319	4.0054	6.1913e-05	0.000227449	noSig	Cldn4
Ppm1b	1879.2	0.65576	0.11081	5.91789	3.26103e-09	2.23767e-08	noSig	Ppm1b
Prpf4b	2064.11	-0.53313	0.162701	-3.27675	0.00105011	0.00308135	noSig	Prpf4b
Tomm22	1768.56	-0.000573547	0.18774	-0.00305502	0.997562	1	noSig	Tomm22
Lactb2	2092.89	1.77315	0.165992	10.6821	1.23382e-26	3.71135e-25	up	Lactb2
Pnpt1	1864.61	0.0829689	0.0736868	1.12597	0.260179	0.381466	noSig	Pnpt1
Klhdc3	1685.41	-0.876236	0.0735367	-11.9156	9.81139e-33	4.26588e-31	noSig	Klhdc3
Slc16a1	2019.59	-0.469081	0.114251	-4.10572	4.03055e-05	0.000152844	noSig	Slc16a1
Hdgfrp2	1835.19	-0.320931	0.0885225	-3.62542	0.000288489	0.000943048	noSig	Hdgfrp2
Pold2	1940.53	0.421094	0.141435	2.9773	0.00290804	0.00776086	noSig	Pold2
Rnf181	1890.66	1.73261	0.154213	11.2352	2.73906e-29	9.81138e-28	up	Rnf181
Bak1	2118.14	0.35727	0.185959	1.92122	0.0547035	0.104626	noSig	Bak1
Taf2	2158.56	-0.267264	0.113923	-2.34601	0.0189758	0.0415018	noSig	Taf2
Tet2	2270.06	-0.316019	0.318796	-0.991291	0.321544	0.449783	noSig	Tet2
Dhx8	1986.18	-1.20211	0.178011	-6.75299	1.4483e-11	1.31262e-10	down	Dhx8
Igf2r	2055.78	0.0259828	0.117281	0.221543	0.82467	0.887933	noSig	Igf2r
Pak2	1948.36	-0.0539511	0.0828042	-0.65155	0.514691	0.635655	noSig	Pak2
Dlst	1878.04	0.115767	0.0555214	2.08509	0.0370607	0.0747263	noSig	Dlst
Atad3a	1839.43	-0.589552	0.0548266	-10.753	5.73518e-27	1.78e-25	noSig	Atad3a
Asxl2	1991.11	0.137973	0.155842	0.885341	0.375973	0.505297	noSig	Asxl2
Lsm4	1756.07	0.274603	0.213306	1.28737	0.197966	0.306887	noSig	Lsm4
Rmnd5a	1729.47	-0.296166	0.0520818	-5.68656	1.29624e-08	8.28592e-08	noSig	Rmnd5a
Aurka	1860.55	-0.230916	0.110658	-2.08675	0.0369103	0.0744845	noSig	Aurka
Prpf6	1965.93	-0.359742	0.0599982	-5.99589	2.02378e-09	1.43042e-08	noSig	Prpf6
Ube2q1	1854.99	0.0900661	0.0425192	2.11825	0.0341543	0.0695919	noSig	Ube2q1
Smchd1	2035.48	-0.113138	0.0822318	-1.37585	0.168869	0.269886	noSig	Smchd1
Tial1	1684.98	0.531998	0.107566	4.9458	7.58334e-07	3.7843e-06	noSig	Tial1
Plekha7	2049.09	0.264282	0.0966677	2.73393	0.00625839	0.0154712	noSig	Plekha7
Gm29055	2335.35	-2.17542	0.468818	-4.64023	3.48026e-06	1.56403e-05	down	Gm29055
Dnm2	2177	0.606311	0.127014	4.77356	1.80995e-06	8.53062e-06	noSig	Dnm2
Pno1	1696.38	-0.732667	0.106949	-6.85063	7.35247e-12	6.88417e-11	noSig	Pno1
Med24	1957.52	-0.0562771	0.0670148	-0.839771	0.401037	0.531287	noSig	Med24
Sin3b	1927.26	0.827216	0.207968	3.97761	6.96117e-05	0.000253869	noSig	Sin3b
Atmin	2042.46	0.388467	0.0857524	4.53011	5.8954e-06	2.55245e-05	noSig	Atmin
Vac14	2041.54	-0.240298	0.0919333	-2.61383	0.00895325	0.0213257	noSig	Vac14
Mrto4	1606.54	-0.719364	0.149657	-4.80676	1.53394e-06	7.30735e-06	noSig	Mrto4
Msmo1	2224.44	1.68151	0.224928	7.47574	7.6773e-14	8.88933e-13	up	Msmo1
Kmt2c	2144.2	-0.284718	0.160506	-1.77388	0.0760828	0.138618	noSig	Kmt2c
Tmed10	1791.98	0.326047	0.102686	3.1752	0.00149735	0.00424317	noSig	Tmed10
Snrpd1	1434.93	0.0217567	0.215119	0.101138	0.919441	0.952775	noSig	Snrpd1
Mib1	1854.33	0.192785	0.06316	3.05232	0.00227077	0.00620849	noSig	Mib1
4833439L19Rik	1831.85	-0.27574	0.0635812	-4.33683	1.44555e-05	5.86819e-05	noSig	4833439L19Rik
Aaas	1886.96	0.695648	0.112677	6.17385	6.66486e-10	4.9832e-09	noSig	Aaas
Irf2bpl	2296.64	0.178546	0.192084	0.929518	0.352621	0.482334	noSig	Irf2bpl
Arid2	2043.65	-0.718073	0.167535	-4.2861	1.81835e-05	7.26966e-05	noSig	Arid2
Cpsf3	1876.88	-0.100727	0.098021	-1.02761	0.304134	0.429462	noSig	Cpsf3
Zscan10	1878.31	-0.844182	0.124914	-6.75813	1.39785e-11	1.26925e-10	noSig	Zscan10
Naa25	1941.8	-0.736751	0.0518198	-14.2176	7.12917e-46	5.87239e-44	noSig	Naa25
Ppp2r4	1826.44	-0.345258	0.0655253	-5.26909	1.37105e-07	7.64734e-07	noSig	Ppp2r4
Hectd1	2040.6	0.249318	0.155087	1.6076	0.107924	0.186434	noSig	Hectd1
Pdcd6ip	2016.94	0.454927	0.104354	4.35947	1.30376e-05	5.33584e-05	noSig	Pdcd6ip
Ahdc1	2006.92	-0.393381	0.178866	-2.1993	0.0278566	0.0582619	noSig	Ahdc1
Fam169a	1943.37	-1.54017	0.12506	-12.3155	7.47236e-35	3.55794e-33	down	Fam169a
Snrpe	1196.07	-0.0381184	0.372987	-0.102198	0.9186	0.952055	noSig	Snrpe
Gm10324	1888.47	0.19419	0.168308	1.15378	0.24859	0.367483	noSig	Gm10324
Trim37	1949.12	0.187807	0.104032	1.80528	0.0710304	0.130854	noSig	Trim37
Hnrnpll	1822.48	-0.208593	0.0680984	-3.06312	0.00219045	0.00601097	noSig	Hnrnpll
Zfp740	1902.16	-1.12049	0.105254	-10.6455	1.82951e-26	5.43618e-25	down	Zfp740
Chaf1a	1871.59	-0.57811	0.10616	-5.44565	5.16175e-08	3.05264e-07	noSig	Chaf1a
Strbp	1764.58	0.477709	0.0890122	5.36679	8.01518e-08	4.62389e-07	noSig	Strbp
Llgl1	1923.03	-0.19535	0.0816926	-2.39128	0.0167899	0.0372342	noSig	Llgl1
Rnf138	1727.36	0.0340343	0.180419	0.18864	0.850375	0.90229	noSig	Rnf138
Pcolce	1867.08	0.719614	0.104574	6.88135	5.92879e-12	5.624e-11	noSig	Pcolce
Timeless	1956.27	-0.0775708	0.0533927	-1.45284	0.146269	0.240319	noSig	Timeless
Gm8973	932.582	2.30546	0.695386	3.31537	0.000915229	0.00271495	up	Gm8973
Wdr6	1977.57	-0.675419	0.19492	-3.4651	0.000530032	0.00164497	noSig	Wdr6
Acat2	1921.32	0.423635	0.0867153	4.88535	1.03244e-06	5.0502e-06	noSig	Acat2
Hars	1870.35	-0.711783	0.0741748	-9.59602	8.30909e-22	1.78253e-20	noSig	Hars
Tmem183a	1801.52	-0.160128	0.0425885	-3.75989	0.000169987	0.000577028	noSig	Tmem183a
Riok2	1822.34	-0.509231	0.0673688	-7.55887	4.06597e-14	4.81066e-13	noSig	Riok2
Pnpla6	1969.19	-0.0159015	0.0950034	-0.167378	0.867073	0.914182	noSig	Pnpla6
Gaa	1920.18	0.810247	0.120343	6.73281	1.66414e-11	1.49711e-10	noSig	Gaa
Stag2	1863.2	-0.568547	0.0696621	-8.1615	3.30893e-16	4.71167e-15	noSig	Stag2
Itpk1	1937.55	-0.10537	0.0850309	-1.23919	0.215274	0.328029	noSig	Itpk1
Cbfa2t2	1824.71	0.345633	0.0887134	3.89606	9.77711e-05	0.000347223	noSig	Cbfa2t2
Sdhd	1716.16	0.213645	0.172719	1.23695	0.216106	0.328876	noSig	Sdhd
Lsg1	1839.5	-0.521185	0.0507028	-10.2792	8.74304e-25	2.30963e-23	noSig	Lsg1
Vps54	1891.05	0.645132	0.0651024	9.9095	3.7854e-23	8.9574e-22	noSig	Vps54
Arhgap19	1764.94	-0.319209	0.0953967	-3.34612	0.000819496	0.00245177	noSig	Arhgap19
Afg3l2	1853.6	-0.0512753	0.0438832	-1.16845	0.242626	0.360221	noSig	Afg3l2
2410127L17Rik	2059.78	-0.417407	0.113916	-3.66416	0.000248148	0.000819271	noSig	2410127L17Rik
Wasl	1846.09	0.0148725	0.0613789	0.242307	0.808542	0.876248	noSig	Wasl
Golgb1	2015.25	0.416198	0.103876	4.0067	6.15735e-05	0.000226458	noSig	Golgb1
Larp4b	1899.56	-0.0342143	0.143138	-0.23903	0.811083	0.878347	noSig	Larp4b
Noc4l	1848.34	-0.84073	0.0875937	-9.59807	8.14565e-22	1.74939e-20	noSig	Noc4l
Vps26a	1736.11	0.723963	0.0780938	9.27044	1.85384e-20	3.61907e-19	noSig	Vps26a
Csrp2	1636.02	0.545227	0.288821	1.88777	0.0590571	0.111738	noSig	Csrp2
Prpf31	1810.22	-0.860425	0.0807011	-10.6619	1.53468e-26	4.58103e-25	noSig	Prpf31
Idh3g	1822.72	0.403666	0.114762	3.51742	0.000435767	0.00137543	noSig	Idh3g
Paip2	1611.05	-0.0324166	0.158447	-0.20459	0.837892	0.892819	noSig	Paip2
Dpf2	1912.14	0.285258	0.0940609	3.03269	0.00242384	0.00659211	noSig	Dpf2
Zwilch	1760.5	0.888192	0.172588	5.14632	2.65649e-07	1.42512e-06	noSig	Zwilch
Nol11	1842.91	-0.652268	0.0573391	-11.3756	5.53136e-30	2.06469e-28	noSig	Nol11
Rap1b	1795.71	-0.269787	0.0582097	-4.63475	3.57368e-06	1.60233e-05	noSig	Rap1b
G6pdx	1753.6	-0.63899	0.0889423	-7.18432	6.75411e-13	7.10036e-12	noSig	G6pdx
Gigyf1	1838.53	0.0971327	0.108317	0.896747	0.369854	0.4994	noSig	Gigyf1
Atp5j2	1480.18	0.345705	0.285693	1.21005	0.226258	0.34095	noSig	Atp5j2
Acaca	1986.94	-0.701986	0.232755	-3.01598	0.00256151	0.0069265	noSig	Acaca
Gjb3	2068.37	2.07567	0.237657	8.73391	2.46027e-18	4.10508e-17	up	Gjb3
Ung	1835.31	0.00777846	0.0695315	0.11187	0.910927	0.945591	noSig	Ung
Atpif1	1565.65	0.288844	0.229487	1.25865	0.208157	0.319368	noSig	Atpif1
Ddi2	2016.11	-0.438185	0.21189	-2.06799	0.0386411	0.0774513	noSig	Ddi2
Wdr26	1772.85	-0.177293	0.0741036	-2.39249	0.0167343	0.037132	noSig	Wdr26
Hadh	1948.38	0.649825	0.0723612	8.9803	2.70031e-19	4.88106e-18	noSig	Hadh
Med1	1912.37	0.0676848	0.113416	0.596783	0.550652	0.667839	noSig	Med1
Lman2	1910.04	-0.0164959	0.0564319	-0.292315	0.770046	0.847446	noSig	Lman2
Wac	1902.28	0.194833	0.0612898	3.17889	0.0014784	0.00419375	noSig	Wac
Suv420h2	1915.89	0.546227	0.0831046	6.57277	4.93882e-11	4.20661e-10	noSig	Suv420h2
Rnmt	1593.91	-0.815203	0.109832	-7.42226	1.15135e-13	1.31443e-12	noSig	Rnmt
Cul7	2049.19	-0.631163	0.118057	-5.34624	8.97994e-08	5.1485e-07	noSig	Cul7
Anxa7	1856.45	0.346757	0.115291	3.00768	0.00263251	0.00709342	noSig	Anxa7
Drg1	1589.17	0.0415804	0.140729	0.295465	0.767639	0.845919	noSig	Drg1
Tnrc6a	1955.5	0.0253032	0.100894	0.25079	0.801977	0.87108	noSig	Tnrc6a
Bag1	1834.6	-0.0716067	0.0821015	-0.872173	0.383114	0.512657	noSig	Bag1
Ncln	1827.44	-0.107433	0.0707021	-1.51952	0.128631	0.216298	noSig	Ncln
Lrwd1	1722.54	-0.549337	0.060481	-9.0828	1.05819e-19	1.98444e-18	noSig	Lrwd1
Nusap1	1782.17	0.418562	0.142112	2.94529	0.00322654	0.00853272	noSig	Nusap1
Mapk3	1789.42	-0.128498	0.109693	-1.17143	0.241425	0.358905	noSig	Mapk3
Sec62	1673.1	0.39234	0.0958193	4.09459	4.22922e-05	0.000159882	noSig	Sec62
Tonsl	2006.24	0.354327	0.0671346	5.27787	1.30698e-07	7.30874e-07	noSig	Tonsl
Bap1	1745.26	-0.707369	0.0835208	-8.46938	2.46705e-17	3.8376e-16	noSig	Bap1
Impad1	1885.2	-0.0067059	0.106505	-0.0629631	0.949796	0.975377	noSig	Impad1
Fiz1	1883.99	-0.589515	0.107134	-5.50258	3.74266e-08	2.25855e-07	noSig	Fiz1
Pgrmc1	1771.57	-0.687612	0.122364	-5.61941	1.91609e-08	1.19699e-07	noSig	Pgrmc1
Tsn	1678.5	-0.474286	0.113254	-4.1878	2.81672e-05	0.000109407	noSig	Tsn
Vprbp	1952.77	-0.315864	0.0698495	-4.52207	6.12387e-06	2.64726e-05	noSig	Vprbp
Aspscr1	1881.76	0.172119	0.057172	3.01055	0.00260777	0.00703642	noSig	Aspscr1
Ndc1	1852.21	-0.558722	0.0883497	-6.32398	2.54906e-10	1.99931e-09	noSig	Ndc1
Ppip5k2	1800.96	-0.726246	0.082397	-8.81398	1.20778e-18	2.06284e-17	noSig	Ppip5k2
Mum1	1636.28	0.0703018	0.0757177	0.928472	0.353163	0.482804	noSig	Mum1
Phf12	1860.15	-0.378549	0.202204	-1.87212	0.0611905	0.115205	noSig	Phf12
Iars2	1824.01	0.310114	0.0996227	3.11289	0.00185267	0.00516167	noSig	Iars2
Tbl3	1798.06	-0.513839	0.0869823	-5.9074	3.47552e-09	2.37734e-08	noSig	Tbl3
Wdr33	1862.7	-0.343946	0.108538	-3.16889	0.00153021	0.00432646	noSig	Wdr33
Cpsf7	1766.78	0.0778832	0.0636113	1.22436	0.220816	0.334662	noSig	Cpsf7
Kpna6	1857.54	-0.111245	0.0651706	-1.70698	0.0878254	0.156807	noSig	Kpna6
Snrpa1	1500.14	-0.506893	0.145961	-3.4728	0.000515062	0.00160287	noSig	Snrpa1
Rnf2	1809.74	0.328762	0.0744964	4.41312	1.01893e-05	4.24488e-05	noSig	Rnf2
Sash1	2006.65	0.809092	0.148311	5.45538	4.88687e-08	2.89359e-07	noSig	Sash1
Wdr3	1717.58	-1.23317	0.113457	-10.8691	1.61823e-27	5.26519e-26	down	Wdr3
Smarce1	1776.4	-0.0292159	0.0534444	-0.546661	0.584612	0.69803	noSig	Smarce1
Ube2v2	1552.26	0.0106991	0.142761	0.0749446	0.940259	0.968027	noSig	Ube2v2
Eml4	1791.58	0.164334	0.0637759	2.57674	0.00997356	0.0234442	noSig	Eml4
Snrpb2	1464.88	0.00785128	0.154579	0.0507914	0.959492	0.982301	noSig	Snrpb2
Kras	1725.75	-0.0354547	0.0880933	-0.402467	0.68734	0.782816	noSig	Kras
Scaf4	1798.04	-0.385129	0.21268	-1.81084	0.0701658	0.129493	noSig	Scaf4
Zfp462	2102.15	-1.58472	0.165567	-9.5715	1.05365e-21	2.24555e-20	down	Zfp462
Mtfr1	1852.07	0.253538	0.0643385	3.94069	8.1246e-05	0.000292581	noSig	Mtfr1
Mrps2	1834.9	0.288243	0.0778758	3.70131	0.000214488	0.000717116	noSig	Mrps2
Mtor	1884.46	-0.611168	0.140547	-4.3485	1.37069e-05	5.59335e-05	noSig	Mtor
Hira	1741.27	-0.502203	0.0962491	-5.21774	1.81116e-07	9.91794e-07	noSig	Hira
Ndufv2	1534.44	1.24152	0.281586	4.40901	1.03842e-05	4.31961e-05	up	Ndufv2
Csnk1d	1725.54	-0.360897	0.0566539	-6.37021	1.88768e-10	1.50721e-09	noSig	Csnk1d
Mreg	2091.28	-0.582293	0.243183	-2.39447	0.0166445	0.0369537	noSig	Mreg
Coro1b	1835.55	1.23994	0.0914961	13.5518	7.72994e-42	5.48742e-40	up	Coro1b
Pycr2	1520.93	-0.64296	0.164131	-3.91736	8.95247e-05	0.000319857	noSig	Pycr2
Aldh18a1	1885.89	0.792909	0.118254	6.70515	2.01194e-11	1.79429e-10	noSig	Aldh18a1
Smtnl2	2027.86	1.8684	0.132769	14.0725	5.60412e-45	4.41144e-43	up	Smtnl2
Tmem259	1721.7	-0.037029	0.0747581	-0.495317	0.620376	0.728086	noSig	Tmem259
Nme1	1358.17	-0.747847	0.174548	-4.28448	1.83163e-05	7.32127e-05	noSig	Nme1
Rfx7	1851.53	0.215735	0.116032	1.85928	0.0629877	0.118133	noSig	Rfx7
Tfg	1717.55	0.0578345	0.100681	0.574431	0.565676	0.682096	noSig	Tfg
Kdm6b	2096.18	0.965047	0.225438	4.28077	1.86249e-05	7.43398e-05	noSig	Kdm6b
Wdr12	1519.15	-0.706684	0.127459	-5.54439	2.94973e-08	1.80008e-07	noSig	Wdr12
Gls	1750.02	-0.0986973	0.107872	-0.914949	0.360218	0.490526	noSig	Gls
Ccnb2	1599.48	0.275055	0.190053	1.44725	0.147827	0.242511	noSig	Ccnb2
Smek2	1815.73	-0.0110672	0.0845521	-0.130892	0.895861	0.934141	noSig	Smek2
Tab2	1793.07	-0.191342	0.128008	-1.49476	0.134977	0.225023	noSig	Tab2
Cd63	1655.92	1.49165	0.231911	6.43199	1.25946e-10	1.02875e-09	up	Cd63
2023-03-05	1732.96	0.246674	0.118368	2.08397	0.0371633	0.0748741	noSig	2023-03-05
Ap1b1	1761.71	-0.107087	0.0630375	-1.69878	0.0893613	0.159098	noSig	Ap1b1
Cenpe	1801.25	-0.300008	0.125784	-2.38511	0.017074	0.0377697	noSig	Cenpe
[truncated: 17,524 more rows]
