# Supplementary material for: TEAD2 initiates ground-state pluripotency by mediating chromatin looping
Source: EMBO J. 2024 Apr 11;43(10):3. doi: 10.1038/s44318-024-00086-5 (PMC11099042; doi:10.1038/s44318-024-00086-5)
Supplement: Supplementary file 10 — Dataset EV3 [file 44318_2024_86_MOESM10_ESM.xlsx]

## Sheet: Sheet1
Dataset EV3. List of GO term of the genes in C3 and C5. Related to Fig 3.
472 genes in C3
Term	Description	LogP	Symbols
GO:0090596	sensory organ morphogenesis	-8.42013	Aqp5,Bmp4,Fzd3,Gata3,Cited2,Myo7a,Pitx2,Rarg,Prrx2,Six1,Thy1,Twist1,Cdh23,Ikzf1,Irx5,Fzd2,Cdon,Casz1,Foxn4,Megf11,Clic5,Lctl,Tspan12,Col8a2,Zhx2,Bmp6,Cacna1s,Hey2,Inhbb,Pou4f2,Myh10,Chrdl1,Mcoln3,Alg10b
GO:0090596	sensory organ morphogenesis	-8.42013	Aqp5,Bmp4,Fzd3,Gata3,Cited2,Myo7a,Pitx2,Rarg,Prrx2,Six1,Thy1,Twist1,Cdh23,Ikzf1,Irx5,Fzd2,Cdon,Casz1,Foxn4,Megf11,Clic5,Lctl,Tspan12,Col8a2,Zhx2
GO:0048593	camera-type eye morphogenesis	-7.12915	Aqp5,Bmp4,Cited2,Pitx2,Thy1,Twist1,Ikzf1,Irx5,Cdon,Casz1,Foxn4,Megf11,Lctl,Tspan12,Col8a2,Zhx2
GO:0048592	eye morphogenesis	-6.93242	Aqp5,Bmp4,Cited2,Pitx2,Rarg,Thy1,Twist1,Ikzf1,Irx5,Cdon,Casz1,Foxn4,Megf11,Lctl,Tspan12,Col8a2,Zhx2
GO:0007423	sensory organ development	-6.88286	Aqp5,Bmp4,Bmp6,Cacna1s,Fzd3,Gata3,Hey2,Inhbb,Cited2,Myo7a,Pitx2,Pou4f2,Rarg,Prrx2,Six1,Thy1,Twist1,Cdh23,Ikzf1,Irx5,Fzd2,Cdon,Casz1,Myh10,Chrdl1,Foxn4,Mcoln3,Megf11,Clic5,Lctl,Tspan12,Col8a2,Alg10b,Zhx2
GO:0001654	eye development	-5.62066	Aqp5,Bmp4,Bmp6,Cacna1s,Gata3,Inhbb,Cited2,Pitx2,Pou4f2,Rarg,Thy1,Twist1,Ikzf1,Irx5,Cdon,Casz1,Myh10,Chrdl1,Foxn4,Megf11,Lctl,Tspan12,Col8a2,Zhx2
GO:0150063	visual system development	-5.56613	Aqp5,Bmp4,Bmp6,Cacna1s,Gata3,Inhbb,Cited2,Pitx2,Pou4f2,Rarg,Thy1,Twist1,Ikzf1,Irx5,Cdon,Casz1,Myh10,Chrdl1,Foxn4,Megf11,Lctl,Tspan12,Col8a2,Zhx2
GO:0048880	sensory system development	-5.49431	Aqp5,Bmp4,Bmp6,Cacna1s,Gata3,Inhbb,Cited2,Pitx2,Pou4f2,Rarg,Thy1,Twist1,Ikzf1,Irx5,Cdon,Casz1,Myh10,Chrdl1,Foxn4,Megf11,Lctl,Tspan12,Col8a2,Zhx2
GO:0043010	camera-type eye development	-4.87462	Aqp5,Bmp4,Cacna1s,Gata3,Cited2,Pitx2,Pou4f2,Rarg,Thy1,Twist1,Ikzf1,Irx5,Cdon,Casz1,Myh10,Foxn4,Megf11,Lctl,Tspan12,Col8a2,Zhx2
GO:0060042	retina morphogenesis in camera-type eye	-4.47621	Thy1,Ikzf1,Irx5,Cdon,Casz1,Foxn4,Megf11,Tspan12,Zhx2
GO:0060040	retinal bipolar neuron differentiation	-4.35954	Ikzf1,Irx5,Casz1,Zhx2
GO:1905962	glutamatergic neuron differentiation	-4.03733	Ikzf1,Irx5,Casz1,Zhx2
GO:0003407	neural retina development	-3.71495	Thy1,Ikzf1,Irx5,Casz1,Foxn4,Megf11,Tspan12,Zhx2
GO:0060041	retina development in camera-type eye	-3.04186	Pou4f2,Thy1,Ikzf1,Irx5,Cdon,Casz1,Myh10,Foxn4,Megf11,Tspan12,Zhx2
GO:0048514	blood vessel morphogenesis	-8.017	Bmp4,Anxa2,Comp,Etv2,Ccn2,Folr1,Hand1,Hbegf,Hey2,Hmox1,Mmp2,Cited2,Nos3,Ccn3,Pitx2,Prkd1,Plcd1,Prrx2,Cx3cl1,Six1,Thy1,Wnt7a,Dysf,Tbx20,Parva,Apob,Vash1,Tspan12,Gpr4,Col8a2,Fzd3,Gata3,Lmo4,Met,Msx2,Rarg,Twist1,Fzd2,Pkhd1,Greb1l,Dlx3,Myh10,Evpl,Hnf4a,Serpine2,Papss2,Plcg2,Rtn4rl2,Mir22hg
GO:0048514	blood vessel morphogenesis	-8.017	Bmp4,Anxa2,Comp,Etv2,Ccn2,Folr1,Hand1,Hbegf,Hey2,Hmox1,Mmp2,Cited2,Nos3,Ccn3,Pitx2,Prkd1,Plcd1,Prrx2,Cx3cl1,Six1,Thy1,Wnt7a,Dysf,Tbx20,Parva,Apob,Vash1,Tspan12,Gpr4,Col8a2
GO:0035239	tube morphogenesis	-7.78598	Bmp4,Anxa2,Comp,Etv2,Ccn2,Folr1,Fzd3,Gata3,Hand1,Hbegf,Hey2,Hmox1,Lmo4,Met,Mmp2,Cited2,Msx2,Nos3,Ccn3,Pitx2,Prkd1,Plcd1,Rarg,Prrx2,Cx3cl1,Six1,Thy1,Twist1,Wnt7a,Dysf,Tbx20,Fzd2,Parva,Apob,Vash1,Pkhd1,Tspan12,Gpr4,Col8a2,Greb1l
GO:0001568	blood vessel development	-6.99152	Bmp4,Anxa2,Comp,Dlx3,Etv2,Ccn2,Folr1,Hand1,Hbegf,Hey2,Hmox1,Mmp2,Cited2,Nos3,Ccn3,Pitx2,Prkd1,Plcd1,Prrx2,Cx3cl1,Six1,Thy1,Wnt7a,Dysf,Tbx20,Parva,Myh10,Apob,Vash1,Tspan12,Gpr4,Col8a2
GO:0001944	vasculature development	-6.37662	Bmp4,Anxa2,Comp,Dlx3,Etv2,Ccn2,Folr1,Hand1,Hbegf,Hey2,Hmox1,Mmp2,Cited2,Nos3,Ccn3,Pitx2,Prkd1,Plcd1,Prrx2,Cx3cl1,Six1,Thy1,Wnt7a,Dysf,Tbx20,Parva,Myh10,Apob,Vash1,Tspan12,Gpr4,Col8a2
GO:0001525	angiogenesis	-5.94461	Bmp4,Anxa2,Ccn2,Hand1,Hbegf,Hmox1,Mmp2,Nos3,Ccn3,Pitx2,Prkd1,Plcd1,Cx3cl1,Thy1,Wnt7a,Dysf,Tbx20,Parva,Vash1,Tspan12,Gpr4,Col8a2
GO:0009611	response to wounding	-3.25777	Comp,Evpl,Folr1,Hbegf,Hmox1,Hnf4a,Mmp2,Msx2,Cx3cl1,Serpine2,Wnt7a,Papss2,Dysf,Myh10,Plcg2,Vash1,Rtn4rl2,Gpr4,Mir22hg
GO:0042060	wound healing	-2.45537	Comp,Evpl,Hbegf,Hmox1,Hnf4a,Msx2,Cx3cl1,Serpine2,Wnt7a,Papss2,Dysf,Myh10,Gpr4
R-MMU-1474244	Extracellular matrix organization	-7.45248	App,Bmp4,Capn2,Col15a1,Comp,Itga3,Loxl1,Mmp2,Mmp9,P4ha2,Htra1,Scube1,Col24a1,Spock3,Emilin1,Megf11,Col8a2,Adamts3,Col27a1,Col6a5,Anxa2,Col9a2,Ccn2,Idua,Exoc8,Mmp28,Slc36a4
R-MMU-1474244	Extracellular matrix organization	-7.45248	App,Bmp4,Capn2,Col15a1,Comp,Itga3,Loxl1,Mmp2,Mmp9,P4ha2,Htra1,Scube1,Col24a1,Spock3,Emilin1,Megf11,Col8a2,Adamts3,Col27a1,Col6a5
R-MMU-1474290	Collagen formation	-4.8884	Col15a1,Loxl1,Mmp9,P4ha2,Col24a1,Col8a2,Adamts3,Col27a1,Col6a5
R-MMU-2022090	Assembly of collagen fibrils and other multimeric structures	-4.58779	Col15a1,Loxl1,Mmp9,Col24a1,Col8a2,Col27a1,Col6a5
GO:0030198	extracellular matrix organization	-4.47731	App,Anxa2,Col15a1,Col9a2,Comp,Ccn2,Idua,Loxl1,Mmp2,Mmp9,Col24a1,Emilin1,Exoc8,Mmp28,Col8a2,Adamts3,Col27a1
GO:0043062	extracellular structure organization	-4.4375	App,Anxa2,Col15a1,Col9a2,Comp,Ccn2,Idua,Loxl1,Mmp2,Mmp9,Col24a1,Emilin1,Exoc8,Mmp28,Col8a2,Adamts3,Col27a1
GO:0045229	external encapsulating structure organization	-4.4375	App,Anxa2,Col15a1,Col9a2,Comp,Ccn2,Idua,Loxl1,Mmp2,Mmp9,Col24a1,Emilin1,Exoc8,Mmp28,Col8a2,Adamts3,Col27a1
R-MMU-1650814	Collagen biosynthesis and modifying enzymes	-3.7678	Col15a1,P4ha2,Col24a1,Col8a2,Adamts3,Col27a1,Col6a5
R-MMU-1474228	Degradation of the extracellular matrix	-3.57583	Capn2,Col15a1,Mmp2,Mmp9,Htra1,Scube1,Spock3,Col8a2,Col6a5
R-MMU-8948216	Collagen chain trimerization	-3.24062	Col15a1,Col24a1,Col8a2,Col27a1,Col6a5
R-MMU-1442490	Collagen degradation	-2.34985	Col15a1,Mmp2,Mmp9,Col8a2,Col6a5
mmu04974	Protein digestion and absorption - Mus musculus (house mouse)	-2.25786	Col15a1,Col9a2,Col24a1,Slc36a4,Col8a2,Col27a1,Col6a5
GO:0003279	cardiac septum development	-6.62423	Bmp4,Gata3,Hand1,Hey2,Lmo4,Cited2,Msx2,Nos3,Pitx2,Tbx20,Fzd2,Parva,Myh10,Ank2,Folr1,Six1,Twist1,Emilin1,Runx3,Dlx3,Etv2,Fzd3,Hbegf,Krt17,Lama3,Met,Mmp2,Rarg,Stc1,Tgfb1i1,Ttn,Wnt7a,Tmem79,Pkhd1,Greb1l,Brsk1,Fhl2,Sypl2,Mmp9,Pou4f2,Pdlim3,Lrrc27,Plxna4,Rbm24,Plaur,Sema6a,Timp3,Dppa2,Cebpb,Lmo2,Myo7a,Plcd1,Prrx2,Cdh23,Irx5,Clic5,Vash1,Col27a1,Dab2,Cdon
GO:0003279	cardiac septum development	-6.62423	Bmp4,Gata3,Hand1,Hey2,Lmo4,Cited2,Msx2,Nos3,Pitx2,Tbx20,Fzd2,Parva,Myh10,Ank2
GO:0003151	outflow tract morphogenesis	-6.01065	Bmp4,Folr1,Hey2,Cited2,Msx2,Pitx2,Six1,Twist1,Tbx20,Fzd2,Parva
GO:0003180	aortic valve morphogenesis	-5.93353	Bmp4,Gata3,Hey2,Nos3,Twist1,Tbx20,Emilin1
GO:0048729	tissue morphogenesis	-5.73118	Bmp4,Runx3,Dlx3,Etv2,Folr1,Fzd3,Gata3,Hand1,Hbegf,Hey2,Krt17,Lama3,Lmo4,Met,Mmp2,Cited2,Msx2,Nos3,Pitx2,Rarg,Six1,Stc1,Tgfb1i1,Ttn,Twist1,Wnt7a,Tbx20,Fzd2,Tmem79,Pkhd1,Greb1l,Brsk1
GO:0003205	cardiac chamber development	-5.68417	Bmp4,Fhl2,Gata3,Hand1,Hey2,Lmo4,Cited2,Msx2,Nos3,Pitx2,Tbx20,Fzd2,Parva,Myh10,Ank2,Greb1l
GO:0003176	aortic valve development	-5.43298	Bmp4,Gata3,Hey2,Nos3,Twist1,Tbx20,Emilin1
GO:0007507	heart development	-5.41469	Bmp4,Fhl2,Folr1,Gata3,Hand1,Hey2,Lmo4,Met,Sypl2,Mmp2,Mmp9,Cited2,Msx2,Nos3,Pitx2,Pou4f2,Six1,Ttn,Twist1,Pdlim3,Tbx20,Fzd2,Parva,Lrrc27,Myh10,Emilin1,Ank2,Plxna4,Greb1l,Rbm24
GO:0060411	cardiac septum morphogenesis	-5.18328	Bmp4,Hand1,Hey2,Cited2,Msx2,Nos3,Pitx2,Tbx20,Fzd2,Parva
GO:0002009	morphogenesis of an epithelium	-5.10871	Bmp4,Runx3,Dlx3,Folr1,Fzd3,Gata3,Hand1,Hbegf,Krt17,Lama3,Lmo4,Met,Mmp2,Cited2,Msx2,Pitx2,Rarg,Six1,Tgfb1i1,Twist1,Wnt7a,Tbx20,Fzd2,Tmem79,Pkhd1,Greb1l,Brsk1
GO:1905314	semi-lunar valve development	-4.93737	Bmp4,Gata3,Hey2,Nos3,Twist1,Tbx20,Emilin1
GO:0060485	mesenchyme development	-4.55877	Bmp4,Folr1,Hand1,Hey2,Cited2,Msx2,Nos3,Pitx2,Plaur,Sema6a,Six1,Timp3,Twist1,Tbx20,Dppa2,Rbm24
GO:0003170	heart valve development	-4.45016	Bmp4,Gata3,Hey2,Nos3,Pitx2,Twist1,Tbx20,Emilin1
GO:0003206	cardiac chamber morphogenesis	-4.33789	Bmp4,Fhl2,Gata3,Hand1,Hey2,Cited2,Msx2,Nos3,Pitx2,Tbx20,Fzd2,Parva
GO:0003197	endocardial cushion development	-4.22508	Bmp4,Cited2,Msx2,Nos3,Twist1,Tbx20,Rbm24
GO:0003179	heart valve morphogenesis	-4.11543	Bmp4,Gata3,Hey2,Nos3,Twist1,Tbx20,Emilin1
GO:0048568	embryonic organ development	-3.8081	Bmp4,Cebpb,Folr1,Fzd3,Gata3,Hand1,Hey2,Lmo2,Cited2,Myo7a,Pitx2,Plcd1,Rarg,Prrx2,Six1,Twist1,Cdh23,Irx5,Tbx20,Fzd2,Clic5,Vash1,Plxna4,Col27a1
GO:0003007	heart morphogenesis	-3.76019	Bmp4,Fhl2,Folr1,Gata3,Hand1,Hey2,Cited2,Msx2,Nos3,Pitx2,Six1,Ttn,Twist1,Tbx20,Fzd2,Parva
GO:0048762	mesenchymal cell differentiation	-3.67905	Bmp4,Folr1,Hey2,Cited2,Msx2,Pitx2,Plaur,Sema6a,Six1,Timp3,Twist1,Tbx20
GO:0003231	cardiac ventricle development	-3.66332	Bmp4,Gata3,Hand1,Hey2,Lmo4,Cited2,Nos3,Pitx2,Tbx20,Fzd2,Greb1l
GO:0016331	morphogenesis of embryonic epithelium	-3.54546	Bmp4,Folr1,Fzd3,Gata3,Hand1,Lmo4,Cited2,Rarg,Six1,Tgfb1i1,Twist1,Fzd2
GO:0001838	embryonic epithelial tube formation	-3.51757	Bmp4,Folr1,Fzd3,Gata3,Hand1,Lmo4,Cited2,Rarg,Six1,Twist1,Fzd2
GO:0048562	embryonic organ morphogenesis	-3.46978	Bmp4,Folr1,Fzd3,Gata3,Hand1,Cited2,Myo7a,Pitx2,Rarg,Prrx2,Six1,Twist1,Cdh23,Irx5,Tbx20,Fzd2,Clic5
GO:0003281	ventricular septum development	-3.46607	Bmp4,Gata3,Hey2,Lmo4,Cited2,Nos3,Pitx2,Fzd2
GO:0072175	epithelial tube formation	-3.37915	Bmp4,Folr1,Fzd3,Gata3,Hand1,Lmo4,Cited2,Rarg,Six1,Twist1,Fzd2
GO:0003184	pulmonary valve morphogenesis	-3.3439	Bmp4,Hey2,Nos3,Tbx20
GO:0003215	cardiac right ventricle morphogenesis	-3.25375	Gata3,Hand1,Hey2,Tbx20
GO:0060412	ventricular septum morphogenesis	-3.23049	Bmp4,Hey2,Cited2,Nos3,Pitx2,Fzd2
GO:0035148	tube formation	-3.04186	Bmp4,Folr1,Fzd3,Gata3,Hand1,Lmo4,Cited2,Rarg,Six1,Twist1,Fzd2
GO:0003177	pulmonary valve development	-3.0121	Bmp4,Hey2,Nos3,Tbx20
GO:0060562	epithelial tube morphogenesis	-2.93157	Bmp4,Folr1,Fzd3,Gata3,Hand1,Lmo4,Met,Cited2,Msx2,Pitx2,Rarg,Six1,Twist1,Tbx20,Fzd2,Pkhd1,Greb1l
GO:0001843	neural tube closure	-2.77389	Bmp4,Folr1,Fzd3,Lmo4,Cited2,Rarg,Twist1,Fzd2
GO:0060606	tube closure	-2.74935	Bmp4,Folr1,Fzd3,Lmo4,Cited2,Rarg,Twist1,Fzd2
WP2067	Heart development	-2.69182	Bmp4,Hand1,Hey2,Pitx2,Tbx20
GO:0003171	atrioventricular valve development	-2.62399	Hey2,Pitx2,Twist1,Tbx20
GO:0014020	primary neural tube formation	-2.60798	Bmp4,Folr1,Fzd3,Lmo4,Cited2,Rarg,Twist1,Fzd2
GO:0010718	positive regulation of epithelial to mesenchymal transition	-2.45568	Bmp4,Dab2,Tgfb1i1,Twist1,Tbx20
GO:0048598	embryonic morphogenesis	-2.34514	Bmp4,Etv2,Folr1,Fzd3,Gata3,Hand1,Lmo4,Cited2,Msx2,Myo7a,Pitx2,Rarg,Prrx2,Six1,Tgfb1i1,Twist1,Cdh23,Wnt7a,Irx5,Tbx20,Fzd2,Cdon,Clic5
GO:0001841	neural tube formation	-2.2934	Bmp4,Folr1,Fzd3,Lmo4,Cited2,Rarg,Twist1,Fzd2
GO:0003203	endocardial cushion morphogenesis	-2.19177	Msx2,Nos3,Twist1,Tbx20
GO:0060415	muscle tissue morphogenesis	-2.15408	Hand1,Hey2,Pitx2,Ttn,Tbx20,Fzd2
GO:0003230	cardiac atrium development	-2.07443	Hey2,Pitx2,Tbx20,Ank2
GO:0061061	muscle structure development	-6.35817	Bmp4,Cacna1s,Capn2,Comp,Fhl2,Hand1,Hey2,Hivep3,Maff,Met,Sypl2,Cited2,Mylpf,Pitx2,Six1,Sort1,Ttn,Twist1,Dysf,Bin1,Pdlim3,Tbx20,Fzd2,Cdon,Lrrc27,Myh10,Ank2,Unc45b,Rnf165,Zbtb42,Folr1
GO:0061061	muscle structure development	-6.35817	Bmp4,Cacna1s,Capn2,Comp,Fhl2,Hand1,Hey2,Hivep3,Maff,Met,Sypl2,Cited2,Mylpf,Pitx2,Six1,Sort1,Ttn,Twist1,Dysf,Bin1,Pdlim3,Tbx20,Fzd2,Cdon,Lrrc27,Myh10,Ank2,Unc45b,Rnf165,Zbtb42
GO:0055001	muscle cell development	-4.56886	Cacna1s,Comp,Fhl2,Hey2,Met,Sypl2,Pitx2,Six1,Ttn,Dysf,Bin1,Lrrc27,Myh10,Ank2
GO:0055015	ventricular cardiac muscle cell development	-4.35954	Fhl2,Hey2,Pitx2,Myh10
GO:0007517	muscle organ development	-4.3094	Cacna1s,Hand1,Hey2,Hivep3,Maff,Met,Cited2,Mylpf,Pitx2,Six1,Ttn,Twist1,Dysf,Tbx20,Fzd2,Cdon,Unc45b,Zbtb42
GO:0042692	muscle cell differentiation	-4.13273	Bmp4,Cacna1s,Capn2,Comp,Fhl2,Hey2,Met,Sypl2,Pitx2,Six1,Sort1,Ttn,Dysf,Bin1,Cdon,Lrrc27,Myh10,Ank2
GO:0035051	cardiocyte differentiation	-3.73912	Bmp4,Fhl2,Folr1,Hey2,Met,Cited2,Pitx2,Ttn,Twist1,Lrrc27,Myh10
GO:0051146	striated muscle cell differentiation	-3.45832	Bmp4,Cacna1s,Capn2,Fhl2,Hey2,Met,Pitx2,Six1,Sort1,Ttn,Dysf,Cdon,Lrrc27,Myh10
GO:0055012	ventricular cardiac muscle cell differentiation	-3.4398	Fhl2,Hey2,Pitx2,Myh10
GO:0060537	muscle tissue development	-3.19809	Bmp4,Cacna1s,Fhl2,Hand1,Hey2,Hivep3,Maff,Met,Cited2,Mylpf,Pitx2,Six1,Ttn,Dysf,Tbx20,Cdon,Lrrc27,Myh10
GO:0055013	cardiac muscle cell development	-3.16639	Fhl2,Hey2,Met,Pitx2,Ttn,Lrrc27,Myh10
GO:0055006	cardiac cell development	-2.87353	Fhl2,Hey2,Met,Pitx2,Ttn,Lrrc27,Myh10
GO:0007519	skeletal muscle tissue development	-2.84669	Cacna1s,Hivep3,Maff,Met,Cited2,Mylpf,Pitx2,Six1,Dysf,Cdon
GO:0014902	myotube differentiation	-2.75594	Cacna1s,Capn2,Met,Six1,Sort1,Dysf,Cdon
GO:0055007	cardiac muscle cell differentiation	-2.74935	Bmp4,Fhl2,Hey2,Met,Pitx2,Ttn,Lrrc27,Myh10
GO:0060538	skeletal muscle organ development	-2.59936	Cacna1s,Hivep3,Maff,Met,Cited2,Mylpf,Pitx2,Six1,Dysf,Cdon
GO:0048738	cardiac muscle tissue development	-2.02154	Bmp4,Fhl2,Hand1,Hey2,Met,Pitx2,Ttn,Tbx20,Lrrc27,Myh10
GO:0090092	regulation of transmembrane receptor protein serine/threonine kinase signaling pathway	-6.2715	Bmp15,Bmp4,Bmp6,Dab2,Folr1,Inhbb,Itga3,Cited2,Msx2,Ccn3,Tgfb1i1,Crim1,Dmrt1,Htra1,Tbx20,Chrdl1,Fstl3,Emilin1,Pelo,Rnf165,Gata3,Sema6a,Adamts3,Parva
GO:0090092	regulation of transmembrane receptor protein serine/threonine kinase signaling pathway	-6.2715	Bmp15,Bmp4,Bmp6,Dab2,Folr1,Inhbb,Itga3,Cited2,Msx2,Ccn3,Tgfb1i1,Crim1,Dmrt1,Htra1,Tbx20,Chrdl1,Fstl3,Emilin1,Pelo,Rnf165
GO:0090100	positive regulation of transmembrane receptor protein serine/threonine kinase signaling pathway	-4.59377	Bmp15,Bmp4,Bmp6,Dab2,Inhbb,Cited2,Msx2,Tgfb1i1,Tbx20,Pelo,Rnf165
GO:0030510	regulation of BMP signaling pathway	-4.29946	Bmp4,Itga3,Msx2,Crim1,Htra1,Tbx20,Chrdl1,Fstl3,Pelo,Rnf165
GO:0090287	regulation of cellular response to growth factor stimulus	-4.15003	Bmp4,Dab2,Folr1,Gata3,Itga3,Cited2,Msx2,Sema6a,Tgfb1i1,Crim1,Htra1,Tbx20,Chrdl1,Fstl3,Emilin1,Pelo,Rnf165,Adamts3
GO:0030513	positive regulation of BMP signaling pathway	-2.91923	Bmp4,Msx2,Tbx20,Pelo,Rnf165
GO:0003148	outflow tract septum morphogenesis	-2.74195	Bmp4,Msx2,Tbx20,Parva
GO:0034587	piRNA processing	-5.91282	Ddx4,Piwil2,Henmt1,Tdrkh,Mov10l1,Mael,Aicda,Exosc4
GO:0034587	piRNA processing	-5.91282	Ddx4,Piwil2,Henmt1,Tdrkh,Mov10l1,Mael
GO:0043046	DNA methylation involved in gamete generation	-3.65191	Ddx4,Piwil2,Mov10l1,Mael
GO:0070918	regulatory ncRNA processing	-3.14349	Ddx4,Piwil2,Henmt1,Tdrkh,Mov10l1,Mael
GO:0006304	DNA modification	-2.38765	Aicda,Ddx4,Piwil2,Mov10l1,Mael,Exosc4
GO:0044728	DNA methylation or demethylation	-2.09969	Aicda,Ddx4,Piwil2,Mov10l1,Mael
GO:0010528	regulation of transposition	-2.00001	Aicda,Ddx4,Piwil2
GO:0010529	negative regulation of transposition	-2.00001	Aicda,Ddx4,Piwil2
GO:0001701	in utero embryonic development	-5.64852	Capn2,Cebpb,Dab2,Dsc3,Endog,Etv2,Gata3,Arhgdig,Hand1,Hbegf,Hey2,Maff,Mfng,Cited2,Nos3,Pitx2,Plcd1,Ttn,Twist1,Zp3,Atp11a,Myh10,Pelo,Apob,Vash1,Nlrp9b,Adamts3,Specc1,Rbm46
GO:0001701	in utero embryonic development	-5.64852	Capn2,Cebpb,Dab2,Dsc3,Endog,Etv2,Gata3,Arhgdig,Hand1,Hbegf,Hey2,Maff,Mfng,Cited2,Nos3,Pitx2,Plcd1,Ttn,Twist1,Zp3,Atp11a,Myh10,Pelo,Apob,Vash1,Nlrp9b,Adamts3,Specc1,Rbm46
GO:0001824	blastocyst development	-3.56531	Capn2,Etv2,Arhgdig,Hbegf,Mfng,Cited2,Zp3,Pelo,Nlrp9b,Specc1,Rbm46
GO:0001501	skeletal system development	-5.53034	Bmp4,Bmp6,Cacna1s,Runx3,Comp,Ccn2,Gata3,Hand1,Idua,Mmp2,Mmp9,Cited2,Msx2,Ccn3,Pitx2,Rarg,Prrx2,Six1,Stc1,Timp3,Twist1,Wnt7a,Papss2,Irx5,Xylt1,Slc35d1,Col27a1,Ripply1,Dgat2,Gpr4,App,Fzd9,Hbegf,Hey2,Pou4f2,Ttn,Dysf,Fubp1,Myh10,Pelo,Lgr6
GO:0001501	skeletal system development	-5.53034	Bmp4,Bmp6,Cacna1s,Runx3,Comp,Ccn2,Gata3,Hand1,Idua,Mmp2,Mmp9,Cited2,Msx2,Ccn3,Pitx2,Rarg,Prrx2,Six1,Stc1,Timp3,Twist1,Wnt7a,Papss2,Irx5,Xylt1,Slc35d1,Col27a1,Ripply1
GO:0048705	skeletal system morphogenesis	-4.78961	Bmp4,Bmp6,Comp,Ccn2,Idua,Mmp2,Cited2,Msx2,Rarg,Prrx2,Six1,Stc1,Twist1,Wnt7a,Irx5,Col27a1,Ripply1
GO:0051216	cartilage development	-4.72374	Bmp4,Bmp6,Runx3,Comp,Ccn2,Gata3,Hand1,Msx2,Ccn3,Rarg,Prrx2,Stc1,Wnt7a,Col27a1
GO:0061448	connective tissue development	-4.47266	Bmp4,Bmp6,Runx3,Comp,Ccn2,Gata3,Hand1,Msx2,Ccn3,Rarg,Prrx2,Stc1,Wnt7a,Dgat2,Gpr4,Col27a1
GO:0060349	bone morphogenesis	-4.19675	Bmp4,Bmp6,Comp,Cited2,Msx2,Rarg,Stc1,Twist1,Col27a1,Ripply1
GO:0002062	chondrocyte differentiation	-4.1542	Bmp4,Runx3,Comp,Ccn2,Msx2,Ccn3,Rarg,Wnt7a,Col27a1
GO:0060348	bone development	-3.99378	Bmp4,Bmp6,Comp,Idua,Cited2,Msx2,Pitx2,Rarg,Stc1,Timp3,Twist1,Papss2,Xylt1,Col27a1,Ripply1
GO:0003416	endochondral bone growth	-3.56314	Comp,Msx2,Rarg,Stc1,Col27a1
GO:0098868	bone growth	-3.18267	Comp,Msx2,Rarg,Stc1,Col27a1
GO:0003417	growth plate cartilage development	-3.08833	Comp,Rarg,Stc1,Col27a1
GO:0060350	endochondral bone morphogenesis	-2.65935	Bmp4,Bmp6,Comp,Rarg,Stc1,Col27a1
GO:0035988	chondrocyte proliferation	-2.63028	Comp,Ccn2,Stc1
GO:0002063	chondrocyte development	-2.56855	Comp,Msx2,Rarg,Col27a1
GO:0048589	developmental growth	-2.35527	App,Bmp4,Comp,Fzd9,Gata3,Hbegf,Hey2,Msx2,Ccn3,Pou4f2,Rarg,Stc1,Ttn,Wnt7a,Dysf,Fubp1,Myh10,Pelo,Lgr6,Col27a1
GO:0040007	growth	-2.31085	App,Bmp4,Comp,Fzd9,Gata3,Hbegf,Hey2,Msx2,Ccn3,Pou4f2,Rarg,Stc1,Ttn,Wnt7a,Dysf,Fubp1,Myh10,Pelo,Lgr6,Col27a1
GO:0035265	organ growth	-2.27418	Comp,Hey2,Msx2,Rarg,Stc1,Ttn,Myh10,Col27a1
GO:0060351	cartilage development involved in endochondral bone morphogenesis	-2.19177	Comp,Rarg,Stc1,Col27a1
GO:0034762	regulation of transmembrane transport	-5.42537	App,Bmp4,Cacna1s,Crhbp,Cybb,Gsto1,Kcnh1,Met,Mmp9,Pde4b,Pea15a,Prkd1,Pou4f2,Ppp3cc,Ptger3,Rasgrf2,Cx3cl1,Thy1,Twist1,Dysf,Bin1,Stk39,Tex101,Tmem109,Slc43a1,Ank2,Kcnq3,Clic5,Erfe,Plcg2,Kcng1,Car7,Gnao1,Nos3,Serpine2,Stc1,Homer2,Plcd1
GO:0034762	regulation of transmembrane transport	-5.42537	App,Bmp4,Cacna1s,Crhbp,Cybb,Gsto1,Kcnh1,Met,Mmp9,Pde4b,Pea15a,Prkd1,Pou4f2,Ppp3cc,Ptger3,Rasgrf2,Cx3cl1,Thy1,Twist1,Dysf,Bin1,Stk39,Tex101,Tmem109,Slc43a1,Ank2,Kcnq3,Clic5,Erfe,Plcg2,Kcng1
GO:0043269	regulation of monoatomic ion transport	-4.99064	App,Bmp4,Cacna1s,Car7,Cybb,Gnao1,Gsto1,Kcnh1,Mmp9,Nos3,Pde4b,Prkd1,Ppp3cc,Ptger3,Cx3cl1,Serpine2,Stc1,Thy1,Twist1,Homer2,Dysf,Bin1,Stk39,Tex101,Tmem109,Ank2,Kcnq3,Clic5,Plcg2,Kcng1
GO:0034765	regulation of monoatomic ion transmembrane transport	-4.32925	App,Bmp4,Cacna1s,Cybb,Gsto1,Kcnh1,Mmp9,Pde4b,Prkd1,Ppp3cc,Ptger3,Cx3cl1,Thy1,Twist1,Dysf,Bin1,Stk39,Tex101,Tmem109,Ank2,Kcnq3,Clic5,Plcg2,Kcng1
GO:0051924	regulation of calcium ion transport	-4.09695	Bmp4,Gnao1,Gsto1,Nos3,Pde4b,Prkd1,Ppp3cc,Ptger3,Cx3cl1,Stc1,Thy1,Homer2,Dysf,Bin1,Tex101,Ank2,Plcg2
GO:1903169	regulation of calcium ion transmembrane transport	-3.73489	Bmp4,Gsto1,Pde4b,Prkd1,Ppp3cc,Ptger3,Cx3cl1,Thy1,Dysf,Bin1,Tex101,Ank2,Plcg2
GO:1904062	regulation of monoatomic cation transmembrane transport	-3.35985	App,Bmp4,Gsto1,Mmp9,Pde4b,Prkd1,Ppp3cc,Ptger3,Cx3cl1,Thy1,Twist1,Dysf,Bin1,Stk39,Tex101,Ank2,Plcg2,Kcng1
GO:2001257	regulation of cation channel activity	-3.05674	App,Bmp4,Gsto1,Mmp9,Pde4b,Ppp3cc,Dysf,Ank2,Plcg2,Kcng1
GO:0010959	regulation of metal ion transport	-3.04495	Bmp4,Gnao1,Gsto1,Nos3,Pde4b,Prkd1,Ppp3cc,Ptger3,Cx3cl1,Serpine2,Stc1,Thy1,Homer2,Dysf,Bin1,Stk39,Tex101,Ank2,Plcg2,Kcng1
GO:1904427	positive regulation of calcium ion transmembrane transport	-2.8493	Bmp4,Gsto1,Ppp3cc,Cx3cl1,Thy1,Tex101,Ank2,Plcg2
GO:0022898	regulation of transmembrane transporter activity	-2.54206	App,Bmp4,Crhbp,Gsto1,Mmp9,Pde4b,Ppp3cc,Rasgrf2,Twist1,Dysf,Stk39,Ank2,Plcg2,Kcng1
GO:1901019	regulation of calcium ion transmembrane transporter activity	-2.54031	Bmp4,Gsto1,Pde4b,Ppp3cc,Dysf,Ank2,Plcg2
GO:1901021	positive regulation of calcium ion transmembrane transporter activity	-2.53051	Bmp4,Gsto1,Ppp3cc,Ank2,Plcg2
GO:0051928	positive regulation of calcium ion transport	-2.493	Bmp4,Gsto1,Ppp3cc,Cx3cl1,Stc1,Thy1,Tex101,Ank2,Plcg2
GO:0051282	regulation of sequestering of calcium ion	-2.37236	Gsto1,Prkd1,Plcd1,Cx3cl1,Thy1,Tex101,Ank2,Plcg2
GO:0032409	regulation of transporter activity	-2.36811	App,Bmp4,Crhbp,Gsto1,Mmp9,Pde4b,Ppp3cc,Rasgrf2,Twist1,Dysf,Stk39,Ank2,Plcg2,Kcng1
GO:0032412	regulation of monoatomic ion transmembrane transporter activity	-2.28929	App,Bmp4,Crhbp,Gsto1,Mmp9,Pde4b,Ppp3cc,Rasgrf2,Dysf,Stk39,Ank2,Plcg2,Kcng1
GO:0051279	regulation of release of sequestered calcium ion into cytosol	-2.25375	Gsto1,Prkd1,Cx3cl1,Thy1,Tex101,Ank2
GO:0034764	positive regulation of transmembrane transport	-2.02941	Bmp4,Gsto1,Met,Pou4f2,Ppp3cc,Cx3cl1,Thy1,Stk39,Tex101,Ank2,Erfe,Plcg2
GO:0051281	positive regulation of release of sequestered calcium ion into cytosol	-2.00187	Gsto1,Cx3cl1,Thy1,Tex101
GO:2000147	positive regulation of cell motility	-5.17792	Adora2b,App,Bmp4,Dab2,Dapk3,Gata3,Hbegf,Hmox1,Cd74,Itga3,Met,Mmp2,Mmp9,Nos3,Prkd1,Ptger3,Cx3cl1,Sema6a,Tacr3,Thy1,Twist1,Wnt7a,Zp3,Dysf,Pla2g7,Fubp1,Stk39,Carmil1,Plcg2,Lgr6,Stc1,Vash1
GO:2000147	positive regulation of cell motility	-5.17792	Adora2b,App,Bmp4,Dab2,Dapk3,Gata3,Hbegf,Hmox1,Cd74,Itga3,Met,Mmp2,Mmp9,Nos3,Prkd1,Ptger3,Cx3cl1,Sema6a,Tacr3,Thy1,Twist1,Wnt7a,Zp3,Dysf,Pla2g7,Fubp1,Stk39,Carmil1,Plcg2,Lgr6
GO:0030335	positive regulation of cell migration	-5.10927	Adora2b,App,Bmp4,Dab2,Dapk3,Gata3,Hbegf,Hmox1,Cd74,Itga3,Met,Mmp2,Mmp9,Nos3,Prkd1,Ptger3,Cx3cl1,Sema6a,Thy1,Twist1,Wnt7a,Zp3,Dysf,Pla2g7,Fubp1,Stk39,Carmil1,Plcg2,Lgr6
GO:0040017	positive regulation of locomotion	-4.95138	Adora2b,App,Bmp4,Dab2,Dapk3,Gata3,Hbegf,Hmox1,Cd74,Itga3,Met,Mmp2,Mmp9,Nos3,Prkd1,Ptger3,Cx3cl1,Sema6a,Tacr3,Thy1,Twist1,Wnt7a,Zp3,Dysf,Pla2g7,Fubp1,Stk39,Carmil1,Plcg2,Lgr6
GO:0010634	positive regulation of epithelial cell migration	-4.04188	Adora2b,Bmp4,Gata3,Hbegf,Hmox1,Itga3,Met,Mmp9,Nos3,Prkd1,Wnt7a,Plcg2
GO:0010632	regulation of epithelial cell migration	-3.35196	Adora2b,Bmp4,Gata3,Hbegf,Hmox1,Itga3,Met,Mmp9,Nos3,Prkd1,Stc1,Wnt7a,Plcg2,Vash1
GO:0010595	positive regulation of endothelial cell migration	-2.79873	Adora2b,Bmp4,Gata3,Hmox1,Met,Nos3,Prkd1,Wnt7a
GO:0010594	regulation of endothelial cell migration	-2.56364	Adora2b,Bmp4,Gata3,Hmox1,Met,Nos3,Prkd1,Stc1,Wnt7a,Vash1
GO:0031175	neuron projection development	-5.12986	App,Runx3,Epb41l3,Folr1,Fzd3,Gata3,Gfra1,Lama2,Lama3,Lmo4,Mmp2,Mpdz,Myo7a,Nr4a2,Pou4f2,Sema6a,Cdh23,Wnt7a,Pacsin1,Micall1,Hdgfl3,Celsr2,Plxnc1,Nexn,Nptxr,Myh10,Prex2,Clic5,Rnf165,Prtg,Plxna4,Rtn4rl2,Trim46,Brsk1,Dab2,Idua,Met,Stc1,Dmrt1,Mael,Ano1,Arhgef26,Hbegf,Mmp9,Ccn3,Pde4b,Cx3cl1,Ttn,Parva,Pfn4
GO:0031175	neuron projection development	-5.12986	App,Runx3,Epb41l3,Folr1,Fzd3,Gata3,Gfra1,Lama2,Lama3,Lmo4,Mmp2,Mpdz,Myo7a,Nr4a2,Pou4f2,Sema6a,Cdh23,Wnt7a,Pacsin1,Micall1,Hdgfl3,Celsr2,Plxnc1,Nexn,Nptxr,Myh10,Prex2,Clic5,Rnf165,Prtg,Plxna4,Rtn4rl2,Trim46,Brsk1
GO:0000902	cell morphogenesis	-5.06961	App,Runx3,Dab2,Epb41l3,Fzd3,Gata3,Idua,Lama2,Lama3,Lmo4,Met,Myo7a,Nr4a2,Pou4f2,Sema6a,Stc1,Cdh23,Wnt7a,Pacsin1,Dmrt1,Celsr2,Plxnc1,Nexn,Myh10,Mael,Ano1,Prex2,Clic5,Rnf165,Prtg,Plxna4,Trim46,Brsk1,Arhgef26
GO:0000904	cell morphogenesis involved in differentiation	-4.91703	App,Runx3,Dab2,Fzd3,Gata3,Lama2,Lama3,Lmo4,Met,Myo7a,Nr4a2,Pou4f2,Sema6a,Stc1,Cdh23,Wnt7a,Celsr2,Plxnc1,Nexn,Myh10,Prex2,Clic5,Rnf165,Prtg,Plxna4,Trim46,Brsk1,Arhgef26
GO:0048667	cell morphogenesis involved in neuron differentiation	-4.3711	App,Runx3,Fzd3,Gata3,Lama2,Lama3,Lmo4,Myo7a,Nr4a2,Pou4f2,Sema6a,Cdh23,Wnt7a,Celsr2,Plxnc1,Nexn,Myh10,Prex2,Clic5,Rnf165,Prtg,Plxna4,Trim46,Brsk1
GO:0061564	axon development	-4.33333	App,Runx3,Epb41l3,Folr1,Fzd3,Gata3,Lama2,Lama3,Lmo4,Mmp2,Nr4a2,Pou4f2,Sema6a,Plxnc1,Nexn,Myh10,Rnf165,Prtg,Plxna4,Rtn4rl2,Trim46,Brsk1
GO:0007411	axon guidance	-4.03382	App,Runx3,Fzd3,Gata3,Lama2,Lama3,Lmo4,Pou4f2,Sema6a,Plxnc1,Nexn,Myh10,Rnf165,Prtg,Plxna4
GO:0097485	neuron projection guidance	-4.01374	App,Runx3,Fzd3,Gata3,Lama2,Lama3,Lmo4,Pou4f2,Sema6a,Plxnc1,Nexn,Myh10,Rnf165,Prtg,Plxna4
GO:0040011	locomotion	-3.73546	App,Runx3,Fzd3,Gata3,Hbegf,Lama2,Lama3,Lmo4,Met,Mmp2,Mmp9,Ccn3,Pde4b,Pou4f2,Cx3cl1,Sema6a,Ttn,Plxnc1,Parva,Nexn,Myh10,Rnf165,Prtg,Plxna4
GO:0048858	cell projection morphogenesis	-3.67597	App,Runx3,Epb41l3,Fzd3,Gata3,Lama2,Lama3,Lmo4,Nr4a2,Pou4f2,Sema6a,Wnt7a,Pacsin1,Celsr2,Plxnc1,Nexn,Myh10,Ano1,Prex2,Rnf165,Prtg,Plxna4,Trim46,Brsk1
GO:0006935	chemotaxis	-3.64617	App,Runx3,Fzd3,Gata3,Hbegf,Lama2,Lama3,Lmo4,Met,Mmp2,Mmp9,Ccn3,Pde4b,Pou4f2,Cx3cl1,Sema6a,Plxnc1,Parva,Nexn,Myh10,Rnf165,Prtg,Plxna4
GO:0042330	taxis	-3.62197	App,Runx3,Fzd3,Gata3,Hbegf,Lama2,Lama3,Lmo4,Met,Mmp2,Mmp9,Ccn3,Pde4b,Pou4f2,Cx3cl1,Sema6a,Plxnc1,Parva,Nexn,Myh10,Rnf165,Prtg,Plxna4
GO:0048812	neuron projection morphogenesis	-3.44536	App,Runx3,Epb41l3,Fzd3,Gata3,Lama2,Lama3,Lmo4,Nr4a2,Pou4f2,Sema6a,Wnt7a,Pacsin1,Celsr2,Plxnc1,Nexn,Myh10,Prex2,Rnf165,Prtg,Plxna4,Trim46,Brsk1
GO:0120039	plasma membrane bounded cell projection morphogenesis	-3.37708	App,Runx3,Epb41l3,Fzd3,Gata3,Lama2,Lama3,Lmo4,Nr4a2,Pou4f2,Sema6a,Wnt7a,Pacsin1,Celsr2,Plxnc1,Nexn,Myh10,Prex2,Rnf165,Prtg,Plxna4,Trim46,Brsk1
GO:0032990	cell part morphogenesis	-3.35927	App,Runx3,Epb41l3,Fzd3,Gata3,Lama2,Lama3,Lmo4,Nr4a2,Pou4f2,Sema6a,Wnt7a,Pacsin1,Celsr2,Plxnc1,Nexn,Myh10,Ano1,Prex2,Rnf165,Prtg,Plxna4,Trim46,Brsk1
GO:0007409	axonogenesis	-3.10744	App,Runx3,Fzd3,Gata3,Lama2,Lama3,Lmo4,Nr4a2,Pou4f2,Sema6a,Plxnc1,Nexn,Myh10,Rnf165,Prtg,Plxna4,Trim46,Brsk1
GO:0032989	cellular component morphogenesis	-3.04773	App,Runx3,Epb41l3,Fzd3,Gata3,Lama2,Lama3,Lmo4,Nr4a2,Pou4f2,Sema6a,Ttn,Wnt7a,Pacsin1,Celsr2,Plxnc1,Nexn,Myh10,Ano1,Prex2,Rnf165,Prtg,Plxna4,Trim46,Brsk1,Pfn4
GO:1990523	bone regeneration	-5.12121	Fzd9,Ccn3,Lgr6,Cebpb,Folr1,Hmox1,Mmp2,Wnt7a,Dysf,Rtn4rl2
GO:1990523	bone regeneration	-5.12121	Fzd9,Ccn3,Lgr6
GO:0031099	regeneration	-4.06522	Cebpb,Folr1,Fzd9,Hmox1,Mmp2,Ccn3,Wnt7a,Dysf,Rtn4rl2,Lgr6
GO:0042246	tissue regeneration	-2.21943	Fzd9,Ccn3,Wnt7a,Dysf,Lgr6
GO:0033292	T-tubule organization	-5.01255	Sypl2,Dysf,Bin1,Ank2,Epb41l3,Folr1,Pacsin1,Micall1,Dmkn,Myh10,Colec12,Sh3tc2,Cacna1s,Plk3,Emc8,Prkd1,Serpine2,Stx1b,Exoc8,Tram1l1,Atp8b4,Pfn4
GO:0033292	T-tubule organization	-5.01255	Sypl2,Dysf,Bin1,Ank2
GO:0007009	plasma membrane organization	-4.42361	Epb41l3,Folr1,Sypl2,Pacsin1,Dysf,Micall1,Bin1,Dmkn,Myh10,Ank2,Colec12,Sh3tc2
GO:0010256	endomembrane system organization	-3.37756	Cacna1s,Plk3,Epb41l3,Folr1,Sypl2,Emc8,Prkd1,Serpine2,Pacsin1,Dysf,Micall1,Bin1,Stx1b,Dmkn,Myh10,Exoc8,Ank2,Colec12,Sh3tc2,Tram1l1,Atp8b4,Pfn4
GO:0030855	epithelial cell differentiation	-4.88661	Bmp15,Bmp4,Bmp6,Cebpb,Dab2,Dlx3,Evpl,Gata3,Hey2,Hnf4a,Krt17,Met,Myo7a,Plaur,Rarg,Six1,Stc1,Tgfb1i1,Cdh23,Dmrt1,Fzd2,Basp1,Tmem79,Pelo,Mcoln3,Pphln1,Clic5,Gpr4,Alg10b,Arhgef26,Mmp2,Cited2,Nos3,Serpine2,Wnt7a,Irx5,Greb1l,Rad21l,Dmrtb1
GO:0030855	epithelial cell differentiation	-4.88661	Bmp15,Bmp4,Bmp6,Cebpb,Dab2,Dlx3,Evpl,Gata3,Hey2,Hnf4a,Krt17,Met,Myo7a,Plaur,Rarg,Six1,Stc1,Tgfb1i1,Cdh23,Dmrt1,Fzd2,Basp1,Tmem79,Pelo,Mcoln3,Pphln1,Clic5,Gpr4,Alg10b,Arhgef26
GO:0048608	reproductive structure development	-3.29069	Bmp15,Bmp4,Bmp6,Cebpb,Gata3,Mmp2,Cited2,Nos3,Plaur,Rarg,Serpine2,Wnt7a,Dmrt1,Irx5,Greb1l,Rad21l
GO:0061458	reproductive system development	-3.2311	Bmp15,Bmp4,Bmp6,Cebpb,Gata3,Mmp2,Cited2,Nos3,Plaur,Rarg,Serpine2,Wnt7a,Dmrt1,Irx5,Greb1l,Rad21l
GO:0007548	sex differentiation	-2.49105	Bmp15,Bmp4,Bmp6,Cebpb,Gata3,Hnf4a,Mmp2,Cited2,Nos3,Dmrt1,Irx5,Dmrtb1,Greb1l,Rad21l
GO:0002064	epithelial cell development	-2.35914	Bmp15,Bmp4,Bmp6,Hnf4a,Met,Rarg,Stc1,Dmrt1,Tmem79,Gpr4,Arhgef26
GO:0051051	negative regulation of transport	-4.77014	Crhbp,Rhbdf1,Gnao1,Gsto1,Hmox1,Hnf4a,Idua,Cd74,Inhbb,Mmp9,Nos3,Ccn3,Pea15a,Ppp3cc,Ptger3,Serpine2,Stc1,Twist1,Pacsin1,Dysf,Bin1,Stk39,Stx1b,Slc43a1,4930550C14Rik,Necab2
GO:0051051	negative regulation of transport	-4.77014	Crhbp,Rhbdf1,Gnao1,Gsto1,Hmox1,Hnf4a,Idua,Cd74,Inhbb,Mmp9,Nos3,Ccn3,Pea15a,Ppp3cc,Ptger3,Serpine2,Stc1,Twist1,Pacsin1,Dysf,Bin1,Stk39,Stx1b,Slc43a1,4930550C14Rik,Necab2
GO:0043271	negative regulation of monoatomic ion transport	-4.17302	Gnao1,Gsto1,Mmp9,Nos3,Ppp3cc,Ptger3,Serpine2,Stc1,Twist1,Dysf,Bin1,Stk39
GO:0051926	negative regulation of calcium ion transport	-3.99229	Gnao1,Gsto1,Nos3,Ppp3cc,Ptger3,Stc1,Dysf,Bin1
GO:0034763	negative regulation of transmembrane transport	-3.07879	Gsto1,Mmp9,Pea15a,Ppp3cc,Ptger3,Twist1,Dysf,Bin1,Stk39,Slc43a1
GO:1904063	negative regulation of cation transmembrane transport	-3.03642	Gsto1,Mmp9,Ppp3cc,Ptger3,Twist1,Dysf,Bin1,Stk39
GO:0034766	negative regulation of monoatomic ion transmembrane transport	-2.70113	Gsto1,Mmp9,Ppp3cc,Ptger3,Twist1,Dysf,Bin1,Stk39
GO:1903170	negative regulation of calcium ion transmembrane transport	-2.31616	Gsto1,Ppp3cc,Ptger3,Dysf,Bin1
GO:0043267	negative regulation of potassium ion transport	-2.11235	Nos3,Ptger3,Bin1,Stk39
GO:0001764	neuron migration	-4.72493	Fzd3,Gata3,Itga3,Met,Nr4a2,Pitx2,Sema6a,Twist1,Celsr2,Tbx20,Mdga1,Myh10,Trim46
GO:0001764	neuron migration	-4.72493	Fzd3,Gata3,Itga3,Met,Nr4a2,Pitx2,Sema6a,Twist1,Celsr2,Tbx20,Mdga1,Myh10,Trim46
GO:0097475	motor neuron migration	-2.53972	Fzd3,Celsr2,Tbx20
CORUM:6372	GABAB core receptor	-4.52556	Kctd12,Kctd8,Kctd16,App,Met,Pde4b,Ptger3,Homer2,Necab2
CORUM:6372	GABAB core receptor	-4.52556	Kctd12,Kctd8,Kctd16
GO:0008277	regulation of G protein-coupled receptor signaling pathway	-2.84405	App,Met,Pde4b,Ptger3,Homer2,Necab2,Kctd12,Kctd8,Kctd16
GO:0071772	response to BMP	-4.42835	Bmp15,Bmp4,Bmp6,Comp,Dlx3,Etv2,Gata3,Inhbb,Msx2,Fam83g,Chrdl1,Fhl2,Ccn2,Fzd9,Mmp2,Mmp9,Sort1,Stc1,Twist1,Fstl3,Xylt1,Runx3,Dab2,Cited2,Nos3,Prkd1,Uri1,Sema6a,Micall1,Hnf4a,Tgfb1i1,Efs,Gfra1,Hbegf,Met,Ptpre,Grb14,Soga1,Nrg2
GO:0071772	response to BMP	-4.42835	Bmp15,Bmp4,Bmp6,Comp,Dlx3,Etv2,Gata3,Inhbb,Msx2,Fam83g,Chrdl1
GO:0071773	cellular response to BMP stimulus	-4.42835	Bmp15,Bmp4,Bmp6,Comp,Dlx3,Etv2,Gata3,Inhbb,Msx2,Fam83g,Chrdl1
GO:0030509	BMP signaling pathway	-4.1633	Bmp15,Bmp4,Bmp6,Comp,Dlx3,Etv2,Inhbb,Msx2,Fam83g,Chrdl1
GO:0001503	ossification	-3.61779	Bmp4,Bmp6,Comp,Fhl2,Ccn2,Fzd9,Mmp2,Mmp9,Msx2,Sort1,Stc1,Twist1,Chrdl1,Fstl3,Xylt1
GO:0070848	response to growth factor	-3.21687	Bmp15,Bmp4,Bmp6,Runx3,Comp,Dab2,Dlx3,Etv2,Ccn2,Gata3,Inhbb,Cited2,Msx2,Nos3,Prkd1,Uri1,Sema6a,Sort1,Micall1,Fam83g,Chrdl1
GO:0071363	cellular response to growth factor stimulus	-3.01081	Bmp15,Bmp4,Bmp6,Comp,Dab2,Dlx3,Etv2,Ccn2,Gata3,Inhbb,Cited2,Msx2,Nos3,Prkd1,Uri1,Sema6a,Sort1,Micall1,Fam83g,Chrdl1
GO:0007178	transmembrane receptor protein serine/threonine kinase signaling pathway	-2.9378	Bmp15,Bmp4,Bmp6,Comp,Dlx3,Etv2,Hnf4a,Inhbb,Cited2,Msx2,Tgfb1i1,Fam83g,Chrdl1
GO:0007167	enzyme-linked receptor protein signaling pathway	-2.72012	Bmp15,Bmp4,Bmp6,Comp,Dlx3,Efs,Etv2,Ccn2,Gfra1,Hbegf,Hnf4a,Inhbb,Met,Cited2,Msx2,Prkd1,Ptpre,Sort1,Tgfb1i1,Grb14,Fam83g,Chrdl1,Soga1,Nrg2
GO:0070167	regulation of biomineral tissue development	-4.29946	Bmp4,Bmp6,Cebpb,Comp,Fzd9,Hey2,Nos3,Twist1,Sgms2,Nell1,Etv2,Bmp15,Dab2,Inhbb,Emilin1,Ccn3,Msx2,Prkd1,Hnf4a,Rarg
GO:0070167	regulation of biomineral tissue development	-4.29946	Bmp4,Bmp6,Cebpb,Comp,Fzd9,Hey2,Nos3,Twist1,Sgms2,Nell1
GO:0045603	positive regulation of endothelial cell differentiation	-2.95484	Bmp4,Bmp6,Etv2
GO:0060393	regulation of pathway-restricted SMAD protein phosphorylation	-2.79515	Bmp15,Bmp4,Bmp6,Dab2,Inhbb,Emilin1
GO:0030500	regulation of bone mineralization	-2.75594	Bmp4,Bmp6,Comp,Fzd9,Twist1,Sgms2,Nell1
GO:0010862	positive regulation of pathway-restricted SMAD protein phosphorylation	-2.53051	Bmp15,Bmp4,Bmp6,Dab2,Inhbb
GO:0060390	regulation of SMAD protein signal transduction	-2.41456	Bmp4,Bmp6,Dab2,Ccn3
GO:0045669	positive regulation of osteoblast differentiation	-2.38765	Bmp4,Bmp6,Cebpb,Msx2,Prkd1,Nell1
GO:0002068	glandular epithelial cell development	-2.36689	Bmp4,Bmp6,Hnf4a,Rarg
GO:0070169	positive regulation of biomineral tissue development	-2.28321	Bmp4,Bmp6,Cebpb,Fzd9,Nell1
GO:0060391	positive regulation of SMAD protein signal transduction	-2.23671	Bmp4,Bmp6,Dab2
GO:0003323	type B pancreatic cell development	-2.17243	Bmp4,Bmp6,Hnf4a
1210 genes in C5
Term	Description	LogP	Symbols
mmu04142	Lysosome	-10.8708	Ap3b1,Arsa,Glb1,Cd63,Cd68,Tpp1,Ctsb,Dnase2a,Gm2a,Hexa,Hexb,Hyal1,Lamp2,Neu1,Slc11a1,Ctsa,Psap,Sgsh,Tcirg1,Naglu,Hgsnat,Abcb9,Litaf,Fuca2,Npc2,Arsg,Hyal3,Atp6v0a4,Slc17a5,Aldoc,Ampd3,Apaf1,Commd3,Cst3,Cstb,Cyba,Grn,Gstp1,Idh1,Cd47,Kcnab2,Padi2,Sirpa,Ptx3,Rab18,Rab5b,Ostf1,Slc2a3,Syngr1,Tnfaip6,Pglyrp1,Vamp8,Tspan14,Rab37,Magt1,Tmbim1,Qpct,Pgm1,Ghdc,Nckap1l,Pygb,Pygl,Pdxk,Arhgap9,Creg1,Rab44
mmu04142	Lysosome	-10.8708	Ap3b1,Arsa,Glb1,Cd63,Cd68,Tpp1,Ctsb,Dnase2a,Gm2a,Hexa,Hexb,Hyal1,Lamp2,Neu1,Slc11a1,Ctsa,Psap,Sgsh,Tcirg1,Naglu,Hgsnat,Abcb9,Litaf,Fuca2,Npc2,Arsg,Hyal3,Atp6v0a4,Slc17a5
R-MMU-6798695	Neutrophil degranulation	-6.85915	Aldoc,Ampd3,Apaf1,Arsa,Glb1,Commd3,Cd63,Cd68,Cst3,Cstb,Ctsb,Cyba,Gm2a,Grn,Gstp1,Hexb,Idh1,Cd47,Kcnab2,Lamp2,Neu1,Slc11a1,Padi2,Ctsa,Psap,Sirpa,Ptx3,Rab18,Rab5b,Ostf1,Slc2a3,Syngr1,Tnfaip6,Pglyrp1,Vamp8,Tcirg1,Hgsnat,Tspan14,Rab37,Fuca2,Magt1,Npc2,Tmbim1,Qpct,Pgm1,Ghdc,Nckap1l,Pygb,Pygl,Pdxk,Arhgap9,Creg1,Rab44
GO:0005975	carbohydrate metabolic process	-7.63139	Aldoc,Glb1,Cpt1a,Epm2a,Fut9,Slc37a4,Ggta1,Gm2a,Hexa,Hexb,Hyal1,Idh1,Neu1,Otog,Pdha2,Pfkfb2,Pfkm,Pik3r1,Pygm,Renbp,St3gal4,St6galnac3,St8sia1,Chst3,Pgam2,B4galt6,Fuca2,Dcxr,G6pc3,Chst8,Pgm1,Chia1,Gck,Nhlrc1,Edem2,Hyal3,Pygb,Phka2,Pygl,Oas1c,Inpp5j,Hkdc1,Itpka,Mogat2,St8sia6,Glb1l2,Amdhd2,Idh2,Ppip5k1,Adh1,Aldh3a1,Ldhb,Ldhc,Acss1,Aldh1b1,Ldhal6b,Kit,Ntrk3,Sirt3,Slc2a3,Slc2a4,Camk2b,Creb3l2,Ifngr2,I…
GO:0005975	carbohydrate metabolic process	-7.63139	Aldoc,Glb1,Cpt1a,Epm2a,Fut9,Slc37a4,Ggta1,Gm2a,Hexa,Hexb,Hyal1,Idh1,Neu1,Otog,Pdha2,Pfkfb2,Pfkm,Pik3r1,Pygm,Renbp,St3gal4,St6galnac3,St8sia1,Chst3,Pgam2,B4galt6,Fuca2,Dcxr,G6pc3,Chst8,Pgm1,Chia1,Gck,Nhlrc1,Edem2,Hyal3,Pygb,Phka2,Pygl,Oas1c,Inpp5j,Hkdc1,Itpka,Mogat2,St8sia6,Glb1l2,Amdhd2,Idh2,Ppip5k1
mmu00010	Glycolysis / Gluconeogenesis	-6.17968	Adh1,Aldh3a1,Aldoc,Ldhb,Ldhc,Pdha2,Pfkm,Pgam2,G6pc3,Acss1,Pgm1,Aldh1b1,Gck,Ldhal6b,Hkdc1
mmu05230	Central carbon metabolism in cancer	-5.26998	Idh1,Kit,Ldhb,Ldhc,Ntrk3,Pdha2,Pfkm,Pik3r1,Pgam2,Sirt3,Gck,Ldhal6b,Hkdc1,Idh2
WP157	Glycolysis and gluconeogenesis	-3.79835	Aldoc,Ldhb,Ldhc,Pdha2,Pfkm,Slc2a3,Slc2a4,Pgam2,Gck,Ldhal6b
mmu04922	Glucagon signaling pathway	-3.77691	Camk2b,Cpt1a,Ldhb,Ldhc,Pdha2,Pfkm,Pygm,Pgam2,G6pc3,Gck,Ldhal6b,Pygb,Phka2,Pygl,Creb3l2
GO:0006090	pyruvate metabolic process	-2.67182	Aldoc,Ldhb,Ldhc,Pdha2,Pfkfb2,Pfkm,Pgam2,Gck,Ldhal6b,Hkdc1
mmu04066	HIF-1 signaling pathway	-2.40451	Aldoc,Camk2b,Ifngr2,Il6ra,Ldhb,Ldhc,Mknk1,Pdha2,Pfkm,Pik3r1,Vhl,Ldhal6b,Hkdc1
GO:0006006	glucose metabolic process	-2.24579	Aldoc,Cpt1a,Slc37a4,Pdha2,Pfkfb2,Pfkm,Pik3r1,Pgam2,Dcxr,G6pc3,Pgm1,Gck,Oas1c
mmu01200	Carbon metabolism	-2.18541	Aldoc,Idh1,Pdha2,Pfkm,Pgam2,Acss1,Mcee,Acox3,Gck,Hkdc1,Ogdhl,Idh2,Amt
GO:0019318	hexose metabolic process	-2.07414	Aldoc,Glb1,Cpt1a,Slc37a4,Pdha2,Pfkfb2,Pfkm,Pik3r1,Pgam2,Fuca2,Dcxr,G6pc3,Pgm1,Gck,Oas1c
GO:0005996	monosaccharide metabolic process	-2.01296	Aldoc,Glb1,Cpt1a,Slc37a4,Otog,Pdha2,Pfkfb2,Pfkm,Pik3r1,Pgam2,Fuca2,Dcxr,G6pc3,Pgm1,Gck,Oas1c
GO:0032787	monocarboxylic acid metabolic process	-6.34798	Adh1,Aldoc,Auh,Abcc2,Cpt1a,Cyp1a1,Ephx1,Ephx2,Fah,Slc37a4,Gamt,Gstp2,Gstp1,H2-Ke6,Lipc,Idh1,Ldhb,Ldhc,Pdha2,Pfkfb2,Pfkm,Plp1,Abcd4,Rbp1,Sgpl1,Tnfrsf1a,Slc27a1,Ldhd,Asah2,Abhd2,Pgam2,Cyp39a1,Pnkd,Aldh1a3,Gstm7,Acss1,Haghl,Acoxl,Ehhadh,Elovl7,Ankrd23,Acox3,Gck,Ldhal6b,Adtrp,Bco2,Hkdc1,Ilvbl,Thnsl2,Liph,Idh2,Fads6,Acsbg2,Ass1,Cbs,Pcbd1,Pltp,G6pc3,Noxred1,Coq8b,Pdxk,Nags,Itpka,Insig1,Ppip5k1,Tspo,Fut…
GO:0032787	monocarboxylic acid metabolic process	-6.34798	Adh1,Aldoc,Auh,Abcc2,Cpt1a,Cyp1a1,Ephx1,Ephx2,Fah,Slc37a4,Gamt,Gstp2,Gstp1,H2-Ke6,Lipc,Idh1,Ldhb,Ldhc,Pdha2,Pfkfb2,Pfkm,Plp1,Abcd4,Rbp1,Sgpl1,Tnfrsf1a,Slc27a1,Ldhd,Asah2,Abhd2,Pgam2,Cyp39a1,Pnkd,Aldh1a3,Gstm7,Acss1,Haghl,Acoxl,Ehhadh,Elovl7,Ankrd23,Acox3,Gck,Ldhal6b,Adtrp,Bco2,Hkdc1,Ilvbl,Thnsl2,Liph,Idh2,Fads6,Acsbg2
GO:0072330	monocarboxylic acid biosynthetic process	-4.79566	Cyp1a1,Gamt,Gstp2,Gstp1,H2-Ke6,Lipc,Ldhb,Ldhc,Plp1,Rbp1,Asah2,Abhd2,Cyp39a1,Aldh1a3,Gstm7,Acss1,Elovl7,Thnsl2,Liph,Fads6,Acsbg2
GO:0044283	small molecule biosynthetic process	-3.96796	Aldoc,Ass1,Cbs,Cyp1a1,Pcbd1,Ephx1,Slc37a4,Gamt,Gstp2,Gstp1,H2-Ke6,Lipc,Ldhb,Ldhc,Plp1,Pltp,Rbp1,Asah2,Abhd2,Pgam2,Cyp39a1,Aldh1a3,Gstm7,G6pc3,Acss1,Noxred1,Elovl7,Coq8b,Pdxk,Ilvbl,Nags,Itpka,Insig1,Thnsl2,Liph,Ppip5k1,Fads6,Acsbg2
GO:0046394	carboxylic acid biosynthetic process	-3.95079	Ass1,Cbs,Cyp1a1,Gamt,Gstp2,Gstp1,H2-Ke6,Lipc,Ldhb,Ldhc,Plp1,Rbp1,Asah2,Abhd2,Cyp39a1,Aldh1a3,Gstm7,Acss1,Noxred1,Elovl7,Ilvbl,Nags,Thnsl2,Liph,Fads6,Acsbg2
GO:0016053	organic acid biosynthetic process	-3.92083	Ass1,Cbs,Cyp1a1,Gamt,Gstp2,Gstp1,H2-Ke6,Lipc,Ldhb,Ldhc,Plp1,Rbp1,Asah2,Abhd2,Cyp39a1,Aldh1a3,Gstm7,Acss1,Noxred1,Elovl7,Ilvbl,Nags,Thnsl2,Liph,Fads6,Acsbg2
GO:0006633	fatty acid biosynthetic process	-2.92848	Gstp2,Gstp1,H2-Ke6,Lipc,Plp1,Asah2,Abhd2,Gstm7,Acss1,Elovl7,Thnsl2,Liph,Fads6,Acsbg2
GO:0008610	lipid biosynthetic process	-2.49919	Tspo,Cyp1a1,Fut9,Gstp2,Gstp1,H2-Ke6,Hexb,Lipc,Pik3r1,Pip5k1b,Pld1,Plp1,Plpp1,Rbp1,St3gal4,St6galnac3,Srebf1,Slc27a1,Asah2,Abhd2,Cyp39a1,B4galt6,Aldh1a3,Pigyl,Tafazzin,Gstm7,Acss1,Hint2,Elovl7,Sccpdh,Pigh,Itpka,Pigv,Insig1,Thnsl2,Mogat2,Liph,St8sia6,Fads6,Acsbg2
GO:0006631	fatty acid metabolic process	-2.05208	Auh,Cpt1a,Cyp1a1,Ephx1,Ephx2,Gstp2,Gstp1,H2-Ke6,Lipc,Plp1,Abcd4,Sgpl1,Tnfrsf1a,Slc27a1,Asah2,Abhd2,Gstm7,Acss1,Acoxl,Ehhadh,Elovl7,Ankrd23,Acox3,Adtrp,Ilvbl,Thnsl2,Liph,Fads6,Acsbg2
GO:0006089	lactate metabolic process	-6.26799	Slc37a4,Ldhb,Ldhc,Pfkfb2,Ldhd,Pnkd,Haghl,Ldhal6b,Acss1,Mcee,Ehhadh,Acox3,Adh1,Pdha2,Aldh1b1
GO:0006089	lactate metabolic process	-6.26799	Slc37a4,Ldhb,Ldhc,Pfkfb2,Ldhd,Pnkd,Haghl,Ldhal6b
mmu00640	Propanoate metabolism	-3.20063	Ldhb,Ldhc,Acss1,Mcee,Ehhadh,Acox3,Ldhal6b
mmu00620	Pyruvate metabolism	-2.91804	Adh1,Ldhb,Ldhc,Pdha2,Ldhd,Acss1,Aldh1b1,Ldhal6b
R-MMU-71384	Ethanol oxidation	-2.09993	Adh1,Acss1,Aldh1b1
mmu00531	Glycosaminoglycan degradation	-5.42175	Glb1,Hexa,Hexb,Hyal1,Sgsh,Naglu,Hgsnat,Hyal3,Gpc3,Sdc4,Gpc6,Chst3,Crip1
mmu00531	Glycosaminoglycan degradation	-5.42175	Glb1,Hexa,Hexb,Hyal1,Sgsh,Naglu,Hgsnat,Hyal3
R-MMU-1793185	Chondroitin sulfate/dermatan sulfate metabolism	-2.72543	Gpc3,Hexa,Hexb,Hyal1,Sdc4,Gpc6,Chst3,Hyal3
R-MMU-2024101	CS/DS degradation	-2.68054	Hexa,Hexb,Hyal1,Hyal3
R-MMU-2160916	Hyaluronan uptake and degradation	-2.68054	Hexa,Hexb,Hyal1,Hyal3
GO:0071493	cellular response to UV-B	-2.25998	Crip1,Hyal1,Hyal3
R-MMU-2142845	Hyaluronan metabolism	-2.08377	Hexa,Hexb,Hyal1,Hyal3
GO:0007039	protein catabolic process in the vacuole	-5.28635	Tpp1,Grn,Lamp2,Psap,Tcirg1,Tmem106b,Slc11a1,Atp6v0a4,Cyba,Rac2,Atp6v1g1,Aqp11
GO:0007039	protein catabolic process in the vacuole	-5.28635	Tpp1,Grn,Lamp2,Psap,Tcirg1,Tmem106b
GO:1905146	lysosomal protein catabolic process	-4.23626	Tpp1,Grn,Lamp2,Psap,Tmem106b
GO:0007035	vacuolar acidification	-2.43108	Grn,Slc11a1,Tcirg1,Tmem106b,Atp6v0a4
R-MMU-1222556	ROS and RNS production in phagocytes	-2.11824	Cyba,Slc11a1,Rac2,Tcirg1,Atp6v1g1,Atp6v0a4
GO:0051452	intracellular pH reduction	-2.00277	Grn,Slc11a1,Tcirg1,Aqp11,Tmem106b,Atp6v0a4
R-MMU-71387	Metabolism of carbohydrates	-5.24903	Aldoc,Glb1,Fut9,Slc37a4,Gpc3,Hexa,Hexb,Hyal1,Lum,Pfkfb2,Pfkm,Pygm,St3gal4,Sdc4,Gpc6,Sgsh,Naglu,Hs6st1,Hgsnat,Chst3,Hs3st3b1,Pgam2,B4galt6,Dcxr,G6pc3,Pgm1,Gck,Hyal3,Phka2,Pygl,Fut10
R-MMU-71387	Metabolism of carbohydrates	-5.24903	Aldoc,Glb1,Fut9,Slc37a4,Gpc3,Hexa,Hexb,Hyal1,Lum,Pfkfb2,Pfkm,Pygm,St3gal4,Sdc4,Gpc6,Sgsh,Naglu,Hs6st1,Hgsnat,Chst3,Hs3st3b1,Pgam2,B4galt6,Dcxr,G6pc3,Pgm1,Gck,Hyal3,Phka2,Pygl,Fut10
R-MMU-2024096	HS-GAG degradation	-4.52536	Glb1,Gpc3,Sdc4,Gpc6,Sgsh,Naglu,Hgsnat
R-MMU-1630316	Glycosaminoglycan metabolism	-4.19444	Glb1,Gpc3,Hexa,Hexb,Hyal1,Lum,St3gal4,Sdc4,Gpc6,Sgsh,Naglu,Hs6st1,Hgsnat,Chst3,Hs3st3b1,B4galt6,Hyal3
R-MMU-1638091	Heparan sulfate/heparin (HS-GAG) metabolism	-3.11946	Glb1,Gpc3,Sdc4,Gpc6,Sgsh,Naglu,Hs6st1,Hgsnat,Hs3st3b1
GO:0016042	lipid catabolic process	-5.14602	Apoe,Auh,Gm2a,Hexa,Hexb,Lipc,Neu1,Pld1,Psap,Abcd4,Sgpl1,Asah2,Abhd2,Cyp39a1,Hint2,Pnlip,Acoxl,Ehhadh,Acox3,Aspg,Adtrp,Bco2,Pld6,Pla2g4b,Ilvbl,Acap1,Liph,Napepld,Acsbg2,Pla2g4e,Lrcol1,Gm28042,Adh1,Glb1,Cbs,Cdo1,Cyp1a1,Fah,Gad2,Oat,Pfkfb2,Pfkm,Renbp,Gcat,Ddah2,Ldhd,Pgam2,Nagk,Pnkd,Oxct1,Haghl,Aldh1l1,Inpp5j,Thnsl2,Amdhd2,Amt
GO:0016042	lipid catabolic process	-5.14602	Apoe,Auh,Gm2a,Hexa,Hexb,Lipc,Neu1,Pld1,Psap,Abcd4,Sgpl1,Asah2,Abhd2,Cyp39a1,Hint2,Pnlip,Acoxl,Ehhadh,Acox3,Aspg,Adtrp,Bco2,Pld6,Pla2g4b,Ilvbl,Acap1,Liph,Napepld,Acsbg2,Pla2g4e,Lrcol1,Gm28042
GO:0044282	small molecule catabolic process	-5.13251	Adh1,Apoe,Auh,Glb1,Cbs,Cdo1,Cyp1a1,Fah,Gad2,Oat,Pfkfb2,Pfkm,Abcd4,Renbp,Gcat,Ddah2,Ldhd,Abhd2,Pgam2,Cyp39a1,Nagk,Pnkd,Oxct1,Haghl,Acoxl,Ehhadh,Acox3,Aldh1l1,Adtrp,Inpp5j,Ilvbl,Thnsl2,Amdhd2,Acsbg2,Amt
GO:0044242	cellular lipid catabolic process	-4.70951	Auh,Gm2a,Hexa,Hexb,Lipc,Neu1,Pld1,Psap,Abcd4,Sgpl1,Asah2,Abhd2,Acoxl,Ehhadh,Acox3,Adtrp,Bco2,Pla2g4b,Ilvbl,Liph,Napepld,Acsbg2,Pla2g4e,Gm28042
GO:0016054	organic acid catabolic process	-4.23522	Auh,Cbs,Cdo1,Fah,Gad2,Oat,Abcd4,Renbp,Gcat,Ddah2,Ldhd,Abhd2,Cyp39a1,Nagk,Acoxl,Ehhadh,Acox3,Aldh1l1,Adtrp,Ilvbl,Thnsl2,Amdhd2,Acsbg2,Amt
GO:0046395	carboxylic acid catabolic process	-3.8688	Auh,Cbs,Cdo1,Fah,Gad2,Oat,Abcd4,Renbp,Gcat,Ddah2,Ldhd,Abhd2,Cyp39a1,Nagk,Acoxl,Ehhadh,Acox3,Aldh1l1,Adtrp,Ilvbl,Amdhd2,Acsbg2,Amt
GO:0072329	monocarboxylic acid catabolic process	-2.33531	Auh,Fah,Abcd4,Ldhd,Abhd2,Cyp39a1,Acoxl,Ehhadh,Acox3,Adtrp,Ilvbl,Acsbg2
GO:0032825	positive regulation of natural killer cell differentiation	-5.00381	Flt3l,Gas6,Rasgrp1,Stat5a,Stat5b,Axl,Pglyrp1,Ddit3,Gata2,Srebf1,Tle3,Klf15,Ampd3,Ap3b1,Dnase2a,Slc37a4,Jak3,Kit,Sos1,Tgfbr3,Vhl,Vpreb1,Tcirg1,Chst3,Tnfrsf13b,Fam210b,Tspo2,Tnfrsf13c,Sash3,Jam3,Nckap1l,Rac3,Rassf2,Ptbp3,Napepld,Cdo1,Pik3r1,Havcr2,Casp9,Cdkn2a,Kif5a,Ddb2,Pdgfa,Grap2
GO:0032825	positive regulation of natural killer cell differentiation	-5.00381	Flt3l,Gas6,Rasgrp1,Stat5a,Stat5b,Axl
GO:0032823	regulation of natural killer cell differentiation	-4.69366	Flt3l,Gas6,Rasgrp1,Stat5a,Stat5b,Pglyrp1,Axl
WP2872	White fat cell differentiation	-3.11203	Ddit3,Gata2,Srebf1,Stat5a,Stat5b,Tle3,Klf15
GO:0048872	homeostasis of number of cells	-2.68964	Ampd3,Ap3b1,Dnase2a,Flt3l,Slc37a4,Gata2,Jak3,Kit,Sos1,Stat5a,Stat5b,Tgfbr3,Vhl,Vpreb1,Axl,Tcirg1,Chst3,Tnfrsf13b,Fam210b,Tspo2,Tnfrsf13c,Sash3,Jam3,Nckap1l,Rac3,Rassf2,Ptbp3,Napepld
R-MMU-8983432	Interleukin-15 signaling	-2.68054	Jak3,Sos1,Stat5a,Stat5b
GO:0001776	leukocyte homeostasis	-2.51333	Slc37a4,Jak3,Sos1,Stat5a,Stat5b,Axl,Tcirg1,Chst3,Tnfrsf13b,Tnfrsf13c,Jam3,Nckap1l
GO:0019530	taurine metabolic process	-2.44801	Cdo1,Stat5a,Stat5b
GO:0019694	alkanesulfonate metabolic process	-2.44801	Cdo1,Stat5a,Stat5b
R-MMU-8985947	Interleukin-9 signaling	-2.44801	Jak3,Stat5a,Stat5b
GO:0060396	growth hormone receptor signaling pathway	-2.40889	Jak3,Pik3r1,Stat5a,Stat5b
GO:0071378	cellular response to growth hormone stimulus	-2.40889	Jak3,Pik3r1,Stat5a,Stat5b
GO:0032814	regulation of natural killer cell activation	-2.28728	Flt3l,Gas6,Rasgrp1,Stat5a,Stat5b,Pglyrp1,Axl,Havcr2
GO:0060397	growth hormone receptor signaling pathway via JAK-STAT	-2.25998	Jak3,Stat5a,Stat5b
R-MMU-9020958	Interleukin-21 signaling	-2.25998	Jak3,Stat5a,Stat5b
GO:0060416	response to growth hormone	-2.1833	Jak3,Pik3r1,Stat5a,Stat5b
GO:0002260	lymphocyte homeostasis	-2.14955	Jak3,Sos1,Stat5a,Stat5b,Tcirg1,Chst3,Tnfrsf13b,Tnfrsf13c,Nckap1l
GO:0032816	positive regulation of natural killer cell activation	-2.11824	Flt3l,Gas6,Rasgrp1,Stat5a,Stat5b,Axl
mmu05223	Non-small cell lung cancer	-2.07032	Casp9,Cdkn2a,Jak3,Kif5a,Pik3r1,Sos1,Stat5a,Stat5b,Ddb2
R-MMU-186763	Downstream signal transduction	-2.03267	Pdgfa,Pik3r1,Sos1,Stat5a,Stat5b
R-MMU-1433557	Signaling by SCF-KIT	-2.00277	Kit,Grap2,Pik3r1,Sos1,Stat5a,Stat5b
R-MMU-1660662	Glycosphingolipid metabolism	-4.97817	Arsa,Glb1,Gm2a,Hexa,Hexb,Neu1,Ctsa,Psap,Asah2,Arsg,Fut9,Kit,St3gal4,St6galnac3,B4galt6,Pigyl,Sccpdh,Pigh,Pigv,St8sia6,Plpp1,Sgpl1,St8sia1,Elovl7,Apoe,Stat5a,Stat5b,Nrip1,Smim22,Fuca2,Lum,Camk2b,Tpp1,Grin2c,Aldh1a3,Rac3
R-MMU-1660662	Glycosphingolipid metabolism	-4.97817	Arsa,Glb1,Gm2a,Hexa,Hexb,Neu1,Ctsa,Psap,Asah2,Arsg
GO:0006664	glycolipid metabolic process	-4.51657	Fut9,Gm2a,Hexa,Hexb,Kit,Neu1,Psap,St3gal4,St6galnac3,B4galt6,Pigyl,Sccpdh,Pigh,Pigv,St8sia6
GO:1903509	liposaccharide metabolic process	-4.45824	Fut9,Gm2a,Hexa,Hexb,Kit,Neu1,Psap,St3gal4,St6galnac3,B4galt6,Pigyl,Sccpdh,Pigh,Pigv,St8sia6
GO:0006687	glycosphingolipid metabolic process	-3.79835	Fut9,Gm2a,Hexa,Hexb,Kit,Neu1,Psap,St6galnac3,B4galt6,St8sia6
GO:0006689	ganglioside catabolic process	-3.7451	Gm2a,Hexa,Hexb,Neu1
GO:0001573	ganglioside metabolic process	-3.70913	Gm2a,Hexa,Hexb,Neu1,St6galnac3,B4galt6,St8sia6
mmu00600	Sphingolipid metabolism	-3.58379	Arsa,Glb1,Hexa,Hexb,Neu1,Plpp1,Psap,Sgpl1,Asah2,B4galt6
GO:0046514	ceramide catabolic process	-3.5284	Gm2a,Hexa,Hexb,Neu1,Psap,Asah2
GO:0046479	glycosphingolipid catabolic process	-3.40788	Gm2a,Hexa,Hexb,Neu1,Psap
GO:0030149	sphingolipid catabolic process	-3.29315	Gm2a,Hexa,Hexb,Neu1,Psap,Sgpl1,Asah2
GO:0019377	glycolipid catabolic process	-3.24965	Gm2a,Hexa,Hexb,Neu1,Psap
mmu00604	Glycosphingolipid biosynthesis - ganglio series	-3.24965	Glb1,Hexa,Hexb,St6galnac3,St8sia1
GO:0006643	membrane lipid metabolic process	-3.1876	Fut9,Gm2a,Hexa,Hexb,Kit,Neu1,Plpp1,Psap,Sgpl1,St3gal4,St6galnac3,St8sia1,Asah2,B4galt6,Pigyl,Elovl7,Sccpdh,Pigh,Pigv,St8sia6
R-MMU-428157	Sphingolipid metabolism	-3.14558	Arsa,Glb1,Gm2a,Hexa,Hexb,Neu1,Plpp1,Ctsa,Psap,Sgpl1,Asah2,Arsg
GO:0046466	membrane lipid catabolic process	-2.94555	Gm2a,Hexa,Hexb,Neu1,Psap,Sgpl1,Asah2
GO:0019915	lipid storage	-2.91804	Apoe,Gm2a,Hexa,Hexb,Stat5a,Stat5b,Nrip1,Smim22
mmu00511	Other glycan degradation	-2.84778	Glb1,Hexa,Hexb,Neu1,Fuca2
R-MMU-2022857	Keratan sulfate degradation	-2.53794	Glb1,Hexa,Hexb,Lum
GO:0009311	oligosaccharide metabolic process	-2.45408	Gm2a,Hexb,Neu1,St3gal4,St6galnac3,St8sia1,St8sia6
GO:0006665	sphingolipid metabolic process	-2.42784	Fut9,Gm2a,Hexa,Hexb,Kit,Neu1,Plpp1,Psap,Sgpl1,St6galnac3,St8sia1,Asah2,B4galt6,Elovl7,St8sia6
GO:0009247	glycolipid biosynthetic process	-2.36368	Fut9,St3gal4,St6galnac3,B4galt6,Pigyl,Sccpdh,Pigh,Pigv,St8sia6
R-MMU-1638074	Keratan sulfate/keratin metabolism	-2.30924	Glb1,Hexa,Hexb,Lum,St3gal4,B4galt6
GO:0006672	ceramide metabolic process	-2.23339	Gm2a,Hexa,Hexb,Neu1,Plpp1,Psap,Sgpl1,St6galnac3,Asah2,B4galt6,St8sia6
mmu00603	Glycosphingolipid biosynthesis - globo and isoglobo series	-2.1833	Fut9,Hexa,Hexb,St8sia1
GO:0050885	neuromuscular process controlling balance	-2.14955	Camk2b,Tpp1,Gm2a,Grin2c,Hexa,Hexb,Psap,Aldh1a3,Rac3
R-MMU-446193	Biosynthesis of the N-glycan precursor (dolichol lipid-linked oligosaccharide, LLO) and transfer to a nascent protein	-4.43446	Glb1,Neu1,Ctsa,Renbp,St3gal4,St6galnac3,St8sia1,Nagk,Alg13,Slc17a5,St8sia6,Amdhd2,Alg6,Canx,Tuba3a,Copg2,Copz2,B4galt6,Arfgap3,Trappc6a,Chst8,Mgat5
R-MMU-446193	Biosynthesis of the N-glycan precursor (dolichol lipid-linked oligosaccharide, LLO) and transfer to a nascent protein	-4.43446	Glb1,Neu1,Ctsa,Renbp,St3gal4,St6galnac3,St8sia1,Nagk,Alg13,Slc17a5,St8sia6,Amdhd2,Alg6
R-MMU-4085001	Sialic acid metabolism	-3.81622	Glb1,Neu1,Ctsa,St3gal4,St6galnac3,St8sia1,Slc17a5,St8sia6
R-MMU-446219	Synthesis of substrates in N-glycan biosythesis	-3.77894	Glb1,Neu1,Ctsa,Renbp,St3gal4,St6galnac3,St8sia1,Nagk,Slc17a5,St8sia6,Amdhd2
R-MMU-446203	Asparagine N-linked glycosylation	-2.13697	Glb1,Canx,Neu1,Ctsa,Renbp,St3gal4,St6galnac3,St8sia1,Tuba3a,Copg2,Nagk,Copz2,B4galt6,Arfgap3,Trappc6a,Alg13,Chst8,Mgat5,Slc17a5,St8sia6,Amdhd2,Alg6
GO:1901136	carbohydrate derivative catabolic process	-4.37173	Ampd3,Gm2a,Hexa,Hexb,Hyal1,Neu1,Psap,Renbp,Pglyrp1,Sgsh,Nagk,Dpys,Fuca2,Chia1,Edem2,Hyal3,Nudt18,Fbxo44,Fbxo27,Amdhd2,Pgm1,Gck,Hkdc1,Uap1l1,Chst3
GO:1901136	carbohydrate derivative catabolic process	-4.37173	Ampd3,Gm2a,Hexa,Hexb,Hyal1,Neu1,Psap,Renbp,Pglyrp1,Sgsh,Nagk,Dpys,Fuca2,Chia1,Edem2,Hyal3,Nudt18,Fbxo44,Fbxo27,Amdhd2
mmu00520	Amino sugar and nucleotide sugar metabolism	-3.79835	Hexa,Hexb,Renbp,Nagk,Pgm1,Chia1,Gck,Hkdc1,Uap1l1,Amdhd2
GO:0006044	N-acetylglucosamine metabolic process	-3.10477	Hexb,Renbp,Chst3,Nagk,Amdhd2
GO:1901071	glucosamine-containing compound metabolic process	-2.77341	Hexb,Renbp,Chst3,Nagk,Chia1,Amdhd2
GO:0019262	N-acetylneuraminate catabolic process	-2.67492	Renbp,Nagk,Amdhd2
R-MMU-446210	Synthesis of UDP-N-acetyl-glucosamine	-2.25998	Renbp,Nagk,Amdhd2
GO:0006040	amino sugar metabolic process	-2.22275	Hexb,Renbp,Chst3,Nagk,Chia1,Uap1l1,Amdhd2
mmu00480	Glutathione metabolism	-4.36772	Gpx2,Gss,Gstm2,Gstm6,Gstp2,Gstp1,Idh1,Nat8f1,Gstm7,Ggt6,Gpx6,Idh2,Rrm2b,Cbs,Abcc2,Cyba,Cyp1a1,Ephx1,Ephx2,Kcnab2,Hs6st1,Chst3,Sult2b1,Hs3st3b1,Cyp39a1,Chst8,Sult6b1,Akr7a5,Hnmt,Apaf1,Casp9,Cdkn2a,Pik3r1,Slc31a1,Adh1,Ahrr,Aldh3a1,Aoc3,Bphl,Acss1,Aldh1b1,Smox,Acvr1,Ass1,Pdgfa,Prkcz,Rac2,Sdc4,Tnfrsf1a,Rac3,Ckb,Cpt1a,Ctsb,Gamt,Lipc,Slc27a1,Aldh1l1,Slco4a1,Cdo1,Pdha2,Stat5a,Stat5b,Mcee,Arsg,Ehhadh,Hscb
mmu00480	Glutathione metabolism	-4.36772	Gpx2,Gss,Gstm2,Gstm6,Gstp2,Gstp1,Idh1,Nat8f1,Gstm7,Ggt6,Gpx6,Idh2,Rrm2b
WP4466	Oxidative stress and redox pathway	-3.76371	Cbs,Abcc2,Cyba,Gpx2,Gss,Gstm2,Gstm6,Gstp2,Gstp1,Idh1,Gstm7,Ggt6,Gpx6,Idh2
WP1251	Metapathway biotransformation	-3.24896	Cyp1a1,Ephx1,Ephx2,Gpx2,Gss,Gstp1,Kcnab2,Hs6st1,Chst3,Sult2b1,Hs3st3b1,Cyp39a1,Gstm7,Chst8,Sult6b1,Akr7a5,Hnmt
mmu01524	Platinum drug resistance	-2.74817	Apaf1,Casp9,Cdkn2a,Abcc2,Gstm2,Gstm6,Gstp2,Gstp1,Pik3r1,Slc31a1,Gstm7
WP164	Glutathione metabolism	-2.62573	Gpx2,Gss,Gstm2,Idh1,Gstm7
R-MMU-211859	Biological oxidations	-2.5835	Adh1,Ahrr,Aldh3a1,Aoc3,Cyp1a1,Ephx1,Gss,Gstm2,Gstm6,Gstp1,Sult2b1,Cyp39a1,Bphl,Gstm7,Acss1,Ggt6,Aldh1b1,Sult6b1,Akr7a5,Smox
mmu00980	Metabolism of xenobiotics by cytochrome P450	-2.53434	Adh1,Aldh3a1,Cyp1a1,Ephx1,Gstm2,Gstm6,Gstp2,Gstp1,Gstm7,Akr7a5
R-MMU-156590	Glutathione conjugation	-2.30924	Gss,Gstm2,Gstm6,Gstp1,Gstm7,Ggt6
mmu05418	Fluid shear stress and atherosclerosis	-2.20365	Acvr1,Ass1,Cyba,Gstm2,Gstm6,Gstp2,Gstp1,Pdgfa,Pik3r1,Prkcz,Rac2,Sdc4,Tnfrsf1a,Gstm7,Rac3
GO:0006575	cellular modified amino acid metabolic process	-2.15775	Ass1,Ckb,Cpt1a,Ctsb,Gamt,Gss,Gstm2,Gstm6,Gstp2,Gstp1,Lipc,Idh1,Slc27a1,Nat8f1,Gstm7,Ggt6,Aldh1l1,Slco4a1
GO:0006790	sulfur compound metabolic process	-2.06977	Cbs,Cdo1,Abcc2,Gamt,Gss,Gstm2,Gstm6,Gstp2,Gstp1,Idh1,Pdha2,Stat5a,Stat5b,Chst3,Sult2b1,Hs3st3b1,Nat8f1,Gstm7,Acss1,Chst8,Ggt6,Sult6b1,Mcee,Arsg,Ehhadh,Hscb
GO:0016052	carbohydrate catabolic process	-4.19696	Aldoc,Glb1,Gm2a,Hexb,Neu1,Pfkfb2,Pfkm,Pygm,Pgam2,Chia1,Gck,Pygb,Pygl,Hkdc1,Ak4,Ampd3,Entpd2,Nme3,Nudt18,Rrm2b
GO:0016052	carbohydrate catabolic process	-4.19696	Aldoc,Glb1,Gm2a,Hexb,Neu1,Pfkfb2,Pfkm,Pygm,Pgam2,Chia1,Gck,Pygb,Pygl,Hkdc1
GO:0009132	nucleoside diphosphate metabolic process	-2.87302	Ak4,Aldoc,Ampd3,Entpd2,Pfkfb2,Pfkm,Pgam2,Nme3,Gck,Nudt18,Hkdc1,Rrm2b
GO:0009135	purine nucleoside diphosphate metabolic process	-2.70851	Aldoc,Ampd3,Entpd2,Pfkfb2,Pfkm,Pgam2,Gck,Nudt18,Hkdc1
GO:0009179	purine ribonucleoside diphosphate metabolic process	-2.70851	Aldoc,Ampd3,Entpd2,Pfkfb2,Pfkm,Pgam2,Gck,Nudt18,Hkdc1
GO:0009185	ribonucleoside diphosphate metabolic process	-2.67182	Aldoc,Ampd3,Entpd2,Pfkfb2,Pfkm,Pgam2,Gck,Nudt18,Hkdc1,Rrm2b
GO:0009137	purine nucleoside diphosphate catabolic process	-2.44801	Ampd3,Entpd2,Nudt18
GO:0009181	purine ribonucleoside diphosphate catabolic process	-2.44801	Ampd3,Entpd2,Nudt18
mmu04360	Axon guidance	-4.08069	Bmp7,Camk2b,Efna3,Efna4,Ephb4,Neo1,Pik3r1,Prkcz,Rac2,Rras,Sema5b,Sema6c,Slit2,Sema4g,Srgap1,Rac3,Ablim1,Ablim2,Ssh1,Rgma,Ssh3,Ephb1
mmu04360	Axon guidance	-4.08069	Bmp7,Camk2b,Efna3,Efna4,Ephb4,Neo1,Pik3r1,Prkcz,Rac2,Rras,Sema5b,Sema6c,Slit2,Sema4g,Srgap1,Rac3,Ablim1,Ablim2,Ssh1,Rgma,Ssh3,Ephb1
GO:0006091	generation of precursor metabolites and energy	-3.96715	Adh1,Aldoc,Cox5a,Cox5b,Cox6a1,Cox8a,Epm2a,Slc37a4,Idh1,Pdha2,Pfkfb2,Pfkm,Pygm,Pgam2,Sirt3,Ndufa3,Ndufb9,Ndufc1,Tafazzin,Oxct1,Ndufb4,Ndufv2,Immp2l,Gck,Nhlrc1,Aldh1l1,Pygb,Phka2,Pygl,Hkdc1,Ogdhl,Idh2,Wdr93,Camk2b,Col1a1,Col1a2,Cyba,Smad3,Pik3r1,Prkcz,Rac2,Slc2a4,Tgfbr2,Tnni3,Vdac1,Cox7b,Cox6b2,Cyp1a1,Ephx1,Ephx2,Gstm2,Gstm6,Pld1,Sos1,Gstm7,Ephx3,Apaf1,Cacna1c,Casp9,Ddit3,Grin1,Grin2c,Kif5a,Ncam1,T…
GO:0006091	generation of precursor metabolites and energy	-3.96715	Adh1,Aldoc,Cox5a,Cox5b,Cox6a1,Cox8a,Epm2a,Slc37a4,Idh1,Pdha2,Pfkfb2,Pfkm,Pygm,Pgam2,Sirt3,Ndufa3,Ndufb9,Ndufc1,Tafazzin,Oxct1,Ndufb4,Ndufv2,Immp2l,Gck,Nhlrc1,Aldh1l1,Pygb,Phka2,Pygl,Hkdc1,Ogdhl,Idh2,Wdr93
mmu05415	Diabetic cardiomyopathy	-3.93564	Camk2b,Col1a1,Col1a2,Cox5a,Cox5b,Cox6a1,Cox8a,Cyba,Smad3,Pdha2,Pik3r1,Prkcz,Rac2,Slc2a4,Tgfbr2,Tnni3,Vdac1,Ndufa3,Cox7b,Ndufb9,Ndufc1,Ndufb4,Ndufv2,Cox6b2
GO:0015980	energy derivation by oxidation of organic compounds	-3.33947	Cox5a,Cox5b,Cox6a1,Cox8a,Epm2a,Slc37a4,Idh1,Pdha2,Pfkm,Pygm,Sirt3,Ndufa3,Ndufb9,Ndufc1,Tafazzin,Ndufb4,Ndufv2,Immp2l,Gck,Nhlrc1,Pygb,Phka2,Pygl,Ogdhl,Idh2
mmu05208	Chemical carcinogenesis - reactive oxygen species	-3.21136	Cox5a,Cox5b,Cox6a1,Cox8a,Cyba,Cyp1a1,Ephx1,Ephx2,Gstm2,Gstm6,Pik3r1,Pld1,Sos1,Vdac1,Ndufa3,Cox7b,Ndufb9,Ndufc1,Ndufb4,Gstm7,Ephx3,Ndufv2,Cox6b2
mmu05020	Prion disease	-3.11638	Apaf1,Cacna1c,Casp9,Cox5a,Cox5b,Cox6a1,Cox8a,Cyba,Ddit3,Grin1,Grin2c,Kif5a,Ncam1,Pik3r1,Rac2,Tuba3a,Vdac1,Ndufa3,Cox7b,Ndufb9,Ndufc1,Ndufb4,C8g,Ndufv2,Creb3l2,Cox6b2
mmu00190	Oxidative phosphorylation	-2.57958	Cox5a,Cox5b,Cox6a1,Cox8a,Tcirg1,Ndufa3,Cox7b,Ndufb9,Atp6v1g1,Ndufc1,Ndufb4,Ndufv2,Lhpp,Atp6v0a4,Cox6b2
GO:0046034	ATP metabolic process	-2.48622	Ak4,Aldoc,Ampd3,Cox5a,Cox5b,Cox6a1,Cox8a,Ldhc,Pfkfb2,Pfkm,Ldhd,Pgam2,Ndufa3,Ndufb9,Ndufc1,Tafazzin,Ndufb4,Ndufv2,Gck,Hkdc1
mmu04932	Non-alcoholic fatty liver disease	-2.36479	Cox5a,Cox5b,Cox6a1,Cox8a,Ddit3,Il6ra,Pik3r1,Srebf1,Tnfrsf1a,Ndufa3,Cox7b,Ndufb9,Ndufc1,Ndufb4,Ndufv2,Cox6b2
GO:0009060	aerobic respiration	-2.09943	Cox5a,Cox5b,Cox6a1,Cox8a,Idh1,Pdha2,Sirt3,Ndufa3,Ndufb9,Ndufc1,Tafazzin,Ndufb4,Ndufv2,Ogdhl,Idh2
R-MMU-1428517	The citric acid (TCA) cycle and respiratory electron transport	-2.03631	Cox5a,Cox6a1,Cox8a,Ldhb,Ldhc,Pdha2,Ucp1,Vdac1,Ndufa3,Cox7b,Ndufb9,Ndufc1,Ndufb4,Ndufv2,Ldhal6b,Idh2
WP295	Electron transport chain	-2.03273	Cox5a,Cox5b,Cox6a1,Cox8a,Ucp1,Ndufa3,Cox7b,Ndufb9,Ndufc1,Ndufb4,Ndufv2
WP1250	Arachidonate epoxygenase / epoxide hydrolase	-3.9273	Cox5a,Cox8a,Ephx2,Cox5b,Cox6a1,Cox7b,Fxyd2,Cacna1c,Hrc,Tnni3,Cacng5,Cox6b2
WP1250	Arachidonate epoxygenase / epoxide hydrolase	-3.9273	Cox5a,Cox8a,Ephx2
CORUM:538	Cytochrome c oxidase, mitochondrial	-3.77482	Cox5a,Cox5b,Cox6a1,Cox8a,Cox7b
mmu04260	Cardiac muscle contraction	-2.45603	Fxyd2,Cacna1c,Cox5a,Cox5b,Cox6a1,Cox8a,Hrc,Tnni3,Cox7b,Cacng5,Cox6b2
mmu00410	beta-Alanine metabolism	-3.91783	Aldh3a1,Aoc3,Gad2,Dpys,Aldh1b1,Ehhadh,Acox3,Smox
mmu00410	beta-Alanine metabolism	-3.91783	Aldh3a1,Aoc3,Gad2,Dpys,Aldh1b1,Ehhadh,Acox3,Smox
GO:0051272	positive regulation of cellular component movement	-3.85427	Acvr1,Aoc3,Bmp7,Cldn3,Ackr3,Col1a1,S1pr1,Fga,Fgf10,Gas6,Gata2,Grin1,Grn,Hyal1,Cd47,Kit,Smad3,Nedd9,Ntrk3,P2rx4,Pdgfa,Pik3r1,Pld1,Plp1,Rac2,Rras,Ccl27a,Sema5b,Sema6c,Stat5a,Stat5b,Tac2,Tgfbr2,Cd40,Sema4g,Ror2,Postn,Chst3,Hdac7,Mpzl1,Rreb1,Lrrc15,Slc26a5,Jam3,Gpnmb,Nckap1l,Mgat5,Cd99l2,Ssh1,Syne2,Ccbe1,Smim22,Slit2
GO:0051272	positive regulation of cellular component movement	-3.85427	Acvr1,Aoc3,Bmp7,Cldn3,Ackr3,Col1a1,S1pr1,Fga,Fgf10,Gas6,Gata2,Grin1,Grn,Hyal1,Cd47,Kit,Smad3,Nedd9,Ntrk3,P2rx4,Pdgfa,Pik3r1,Pld1,Plp1,Rac2,Rras,Ccl27a,Sema5b,Sema6c,Stat5a,Stat5b,Tac2,Tgfbr2,Cd40,Sema4g,Ror2,Postn,Chst3,Hdac7,Mpzl1,Rreb1,Lrrc15,Slc26a5,Jam3,Gpnmb,Nckap1l,Mgat5,Cd99l2,Ssh1,Syne2,Ccbe1,Smim22
GO:2000147	positive regulation of cell motility	-3.62675	Acvr1,Aoc3,Bmp7,Cldn3,Ackr3,Col1a1,S1pr1,Fga,Fgf10,Gas6,Gata2,Grin1,Grn,Hyal1,Cd47,Kit,Smad3,Nedd9,Ntrk3,P2rx4,Pdgfa,Pik3r1,Pld1,Plp1,Rac2,Rras,Ccl27a,Sema5b,Sema6c,Stat5a,Tac2,Tgfbr2,Cd40,Sema4g,Ror2,Postn,Hdac7,Mpzl1,Rreb1,Lrrc15,Slc26a5,Jam3,Gpnmb,Nckap1l,Mgat5,Cd99l2,Ssh1,Syne2,Ccbe1,Smim22
GO:0040017	positive regulation of locomotion	-3.60544	Acvr1,Aoc3,Bmp7,Cldn3,Ackr3,Col1a1,S1pr1,Fga,Fgf10,Gas6,Gata2,Grin1,Grn,Hyal1,Cd47,Kit,Smad3,Nedd9,Ntrk3,P2rx4,Pdgfa,Pik3r1,Pld1,Plp1,Rac2,Rras,Ccl27a,Sema5b,Sema6c,Slit2,Stat5a,Tac2,Tgfbr2,Cd40,Sema4g,Ror2,Postn,Hdac7,Mpzl1,Rreb1,Lrrc15,Slc26a5,Jam3,Gpnmb,Nckap1l,Mgat5,Cd99l2,Ssh1,Syne2,Ccbe1,Smim22
GO:0030335	positive regulation of cell migration	-3.55289	Acvr1,Aoc3,Bmp7,Cldn3,Ackr3,Col1a1,S1pr1,Fga,Fgf10,Gas6,Gata2,Grin1,Grn,Hyal1,Cd47,Kit,Smad3,Nedd9,Ntrk3,P2rx4,Pdgfa,Pik3r1,Pld1,Plp1,Rac2,Rras,Ccl27a,Sema5b,Sema6c,Stat5a,Tgfbr2,Cd40,Sema4g,Ror2,Postn,Hdac7,Mpzl1,Rreb1,Lrrc15,Jam3,Gpnmb,Nckap1l,Mgat5,Cd99l2,Ssh1,Syne2,Ccbe1,Smim22
GO:0048545	response to steroid hormone	-3.82138	Adh1,Aldh3a1,Ass1,Bmp7,Casp9,Cdo1,Idh1,Lox,Mbp,Padi2,Pik3r1,Scnn1a,Sstr2,Zfp36,Abhd2,Mgarp,Smyd3,Paqr7,Paqr8,Trim63
GO:0048545	response to steroid hormone	-3.82138	Adh1,Aldh3a1,Ass1,Bmp7,Casp9,Cdo1,Idh1,Lox,Mbp,Padi2,Pik3r1,Scnn1a,Sstr2,Zfp36,Abhd2,Mgarp,Smyd3,Paqr7,Paqr8,Trim63
