# Supplementary material for: TEAD2 initiates ground-state pluripotency by mediating chromatin looping
Source: EMBO J. 2024 Apr 11;43(10):3. doi: 10.1038/s44318-024-00086-5 (PMC11099042; doi:10.1038/s44318-024-00086-5)
Supplement: Supplementary file 11 — Dataset EV4 [file 44318_2024_86_MOESM11_ESM.xlsx]

## Sheet: Sheet1
Dataset EV4. Lists of 2i-specific genes directly bound by TEAD2. Related to Fig 4
192 2i-sepcific genes with downregulated expression in cluster 5 with TEAD2-bound
MyList	Gene ID
A330048O09Rik	320315
Ablim2	231148
Acox3	80911
Adh1	11522
Adtrp	109254
Ak4	11639
Alg13	67574
Alg6	320438
Amdhd2	245847
Ampd3	11717
Apoe	11816
Arhgap9	216445
Asah2	54447
Atp2b4	381290
Atp6v0a4	140494
Axin2	12006
B4galt6	56386
Brinp3	215378
Car13	71934
Ccdc141	545428
Cd9	12527
Cdk20	105278
Cdpf1	72355
Cebpzos	68554
Cep112	76380
Chst3	53374
Ckb	12709
Clstn1	65945
Col20a1	73368
Col9a3	12841
Copz2	56358
Coro6	216961
Cox5a	12858
Cox6b2	333182
Creb3l2	208647
Cryzl1	66609
Ctdsp2	52468
Cyp39a1	56050
Cyp4f13	170716
D630003M21Rik	228846
Dcdc2a	195208
Dclk2	70762
Dido1	23856
Dlg5	71228
Dnah8	13417
Dner	227325
Dpp6	13483
Dppa5a	434423
Dpys	64705
Dst	13518
Dtnb	13528
Efhc1	71877
Eya1	14048
Fabp3	14077
Fam221a	231946
Fam53b	77938
Fam81a	76886
Fbxo27	233040
Fkbp3	30795
Fryl	72313
Fut9	14348
Fxyd2	11936
Fxyd6	59095
Gm16223	433882
Gm2061	100039138
Gm4675	105245869
Gna13	14674
Gpnmb	93695
Grap2	17444
Grin1	14810
Grin1os	320354
Grn	14824
Gss	14854
Gstp2	14869
Gsx2	14843
H2-Eb1	14969
Hdac11	232232
Hebp1	15199
Hes1	15205
Hexb	15212
Hgsnat	52120
Hormad2	75828
Hs6st1	50785
Icam4	78369
Idh1	15926
Ifih1	71586
Igf2bp2	319765
Igf2bp3	140488
Kcnf1	382571
Kcnip2	80906
Kcnn1	84036
Kit	16590
Klhl22	224023
Lima1	65970
Liph	239759
Lrch1	380916
Lrrc15	74488
Lum	17022
Macf1	11426
Med21	108098
Mfsd2b	432628
Mgarp	67749
Mical3	194401
Mob3c	100465
Mpv17l	93734
Mpzl1	68481
Myo6	17920
Myom2	17930
Naglu	27419
Ncam1	17967
Ncmap	230822
Ndufb4	68194
Ndufv2	72900
Nhsl1	215819
Nrip1	268903
Nwd1	319555
Oas2	246728
Olfml1	244198
Ostf1	20409
Pcbd1	13180
Pcsk6	18553
Pdgfa	18590
Pdzrn4	239618
Pigyl	66268
Pld1	18805
Plekha2	83436
Plscr2	18828
Pltp	18830
Prickle1	106042
Pttg1ip	108705
Rab11fip4	268451
Rab11fip5	52055
Rapsn	19400
Rasgrp1	19419
Rbms2	56516
Rell1	100532
Renbp	19703
Rftn2	74013
Rnaseh2b	67153
Rnf181	66510
Rnf32	56874
Rreb1	68750
Rusc2	100213
S100a1	20193
S1pr1	13609
Sccpdh	109232
Serpinb1b	282663
Serpinb6c	97848
Sil1	81500
Sirpa	19261
Slc12a8	171286
Slc25a36	192287
Slc27a1	26457
Slc2a3	20527
Slc2a4	20528
Slc31a2	20530
Slc36a3	215332
Slco4a1	108115
Smad3	17127
Smtnl2	276829
Smyd3	69726
Sparcl1	13602
Srgap1	117600
Srrm4os	76798
Sstr2	20606
Stard8	236920
Stk38	106504
Sult2b1	54200
Sycp2l	637277
Syne2	319565
Tacc2	57752
Tbx3	21386
Tcf4	21413
Tctn1	654470
Tead4	21679
Tex264	21767
Tfcp2l1	81879
Tle3	21887
Tmem44	224090
Tmem53	68777
Tmprss5	80893
Tnfaip6	21930
Tnip1	57783
Tnni1	21952
Tnrc18	231861
Trpm1	17364
Ttc28	209683
Ubxn11	67586
Usp48	170707
Vdac1	22333
Zbtb38	245007
Zfand4	67492
