# Supplementary material for: TEAD2 initiates ground-state pluripotency by mediating chromatin looping
Source: EMBO J. 2024 Apr 11;43(10):3. doi: 10.1038/s44318-024-00086-5 (PMC11099042; doi:10.1038/s44318-024-00086-5)
Supplement: Supplementary file 12 — Dataset EV5 [file 44318_2024_86_MOESM12_ESM.xlsx]

## Sheet: Sheet1
Dataset EV5. Lists of 2i-specific genes with changes in EP interactions. Related to Fig 5
190 2i-sepcific genes with downregulated expression in cluster 5 with decrease of TEAD2-mediated EP interactions
MyList	Gene ID
0610009E02Rik	100125929
2210417A02Rik	70138
4731419I09Rik	100048897
4930455G09Rik	78917
6330403L08Rik	70744
9430041J12Rik	77323
9530077C05Rik	68283
Abhd2	54608
Ablim1	226251
Ablim2	231148
Ackr3	12778
Acrbp	54137
Acss1	68738
Aff1	17355
Ak4	11639
Akr7a5	110198
Alg6	320438
Amt	434437
Ank3	11735
Ankrd24	70615
Ano9	71345
Anp32a	11737
Aph1c	68318
Apoe	11816
Arhgap17	70497
Arhgap33os	100504207
Arhgap9	216445
Arl5c	217151
Ass1	11898
B430212C06Rik	338360
B4galt6	56386
Bdh1	71911
Cabp1	29867
Cadm4	260299
Ccdc107	622404
Ccl27a	20301
Cd302	66205
Cd9	12527
Clybl	69634
Coro6	216961
Cox5a	12858
Cox6b2	333182
Cox8a	12868
Cpt1a	12894
Creb3l2	208647
D230025D16Rik	234678
Dact2	240025
Dclk2	70762
Ddah2	51793
Ddit3	13198
Dlg5	71228
Dnah8	13417
Dnajc4	57431
Dok1	13448
Dppa5a	434423
Dpys	64705
Dqx1	93838
Dtnb	13528
Eef2k	13631
Efna4	13639
Etohd2	13996
Fabp3	14077
Fam53b	77938
Fgf4	14175
Frmd4a	209630
Fryl	72313
Fxyd6	59095
Gamt	14431
Gcat	26912
Ggta1	14594
Glis3	226075
Gm10532	100038353
Gm10658	100038566
Gm11627	100040792
Gm13012	102634683
Gm13362
Gm14267	383773
Gm20703
Gm26707
Gm2a	14667
Gpnmb	93695
Grap2	17444
Grin1	14810
Grin1os	320354
Grn	14824
Gss	14854
Gstp1	14870
Gstp2	14869
Gsx2	14843
Gtsf1l	68236
Hes1	15205
Hmcn2	665700
Hscb	100900
Icam4	78369
Id4	15904
Idh2	269951
Igf2bp2	319765
Insig1	231070
Ism2	217738
Izumo4	71564
Kit	16590
Klf15	66277
Klhl22	224023
Lin7b	22342
Lmntd2	72000
Loxl3	16950
Lrrc15	74488
Lrrc31	320352
Lysmd4	75099
Macf1	11426
Mal	17153
Map3k13	71751
Matn1	17180
Mbp	17196
Mical3	194401
Mlana	77836
Nags	217214
Ncmap	230822
Ndufa3	66091
Nfib	18028
Nudt22	68323
Nwd1	319555
Nxpe3	385658
Oas1c	114643
Oas2	246728
P2rx4	18438
Parp3	235587
Pde8a	18584
Pdgfa	18590
Pdxk	216134
Pltp	18830
Plxdc1	72324
Ppip5k1	327655
Pygm	19309
Rab11fip4	268451
Rab11fip5	52055
Rap1gap	110351
Rbpms2	71973
Rell1	100532
Rnf43	207742
Rreb1	68750
Rusc2	100213
Sccpdh	109232
Serpinb6c	97848
Sgk3	170755
Sirt4	75387
Slc12a8	171286
Slc25a36	192287
Slc27a1	26457
Slc2a3	20527
Slc39a11	69806
Smad3	17127
Smtnl2	276829
Sp6	83395
Spib	272382
Srrm4	68955
Srrm4os	76798
Ssh1	231637
Stk38	106504
Sult2b1	54200
Susd2	71733
Sycp2l	637277
Syne3	212073
Tacc2	57752
Tbx3	21386
Tcf24	100039596
Tead4	21679
Tex2	21763
Tfcp2l1	81879
Tjp3	27375
Tle3	21887
Tmem211	333048
Tmem51os1	100038693
Tnip1	57783
Tnrc18	231861
Trpt1	107328
Tsc22d1	21807
Ttc28	209683
Ttyh1	57776
Ubxn11	67586
Unc119	22248
Ushbp1	234395
Usp48	170707
Vdac1	22333
Vps37d	194309
Vwf	22371
Wdr76	241627
Xrcc1	22594
Zbtb44	235132
Zfp36	22695
