# Supplementary material for: TEAD2 initiates ground-state pluripotency by mediating chromatin looping
Source: EMBO J. 2024 Apr 11;43(10):3. doi: 10.1038/s44318-024-00086-5 (PMC11099042; doi:10.1038/s44318-024-00086-5)
Supplement: Supplementary file 13 — Source data Fig. 2 [file 44318_2024_86_MOESM13_ESM.zip]

Archive with 33 entries (27 files):
- Figure 2/
- Figure 2/Figure 2C/
- Figure 2/Figure 2C/Numerical data. RT-qPCR rel. Expression in Figure 2C.xlsx
- Figure 2/Figure 2D/
- Figure 2/Figure 2D/D0-siEsrrb.jpg
- Figure 2/Figure 2D/D0-siNC.jpg
- Figure 2/Figure 2D/D0-siNr5a2.jpg
- Figure 2/Figure 2D/D0-siTead2.jpg
- Figure 2/Figure 2D/D0-siTead4.jpg
- Figure 2/Figure 2D/D0-siTfcp2l1.jpg
- Figure 2/Figure 2D/D3-siErssb.jpg
- Figure 2/Figure 2D/D3-siNC.jpg
- Figure 2/Figure 2D/D3-siNr5a2.jpg
- Figure 2/Figure 2D/D3-siTead2.jpg
- Figure 2/Figure 2D/D3-siTead4.jpg
- Figure 2/Figure 2D/D3-siTfcp2l1.jpg
- Figure 2/Figure 2E/
- Figure 2/Figure 2E/D0-siEsrrb.jpg
- Figure 2/Figure 2E/D0-siNC.jpg
- Figure 2/Figure 2E/D0-siNr5a2.jpg
- Figure 2/Figure 2E/D0-siTead2.jpg
- Figure 2/Figure 2E/D0-siTead4.jpg
- Figure 2/Figure 2E/D0-siTfcp2l1.jpg
- Figure 2/Figure 2E/D3-siErssb.jpg
- Figure 2/Figure 2E/D3-siNC.jpg
- Figure 2/Figure 2E/D3-siNr5a2.jpg
- Figure 2/Figure 2E/D3-siTead2.jpg
- Figure 2/Figure 2E/D3-siTead4.jpg
- Figure 2/Figure 2E/D3-siTfcp2l1.jpg
- Figure 2/Figure 2F/
- Figure 2/Figure 2F/Numerical data. clone numbers in Figure 2F.xlsx
- Figure 2/Figure 2G/
- Figure 2/Figure 2G/Numerical data. cell numbers in Figure 2G.xlsx
