# Supplementary material for: TEAD2 initiates ground-state pluripotency by mediating chromatin looping
Source: EMBO J. 2024 Apr 11;43(10):3. doi: 10.1038/s44318-024-00086-5 (PMC11099042; doi:10.1038/s44318-024-00086-5)
Supplement: Supplementary file 13 — Source data Fig. 2 [file 44318_2024_86_MOESM13_ESM.zip › Figure 2/Figure 2C/Numerical data. RT-qPCR rel. Expression in Figure 2C.xlsx]

## Sheet: Sheet1
	Figure 2C
		Tead2
		siNC			siTead2
	D0	0.00395489	0.0040995	0.00440616	0.000966095	0.00107667	0.00101418
	D3	0.00605706	0.00594284	0.00594569	0.00129775	0.00125722	0.00129637
		Nr5a2
		siNC			siNr5a2
	D0	0.00563906	0.00546005	0.00525568	0.00109337	0.00115981	0.00102447
	D3	0.0154135	0.0153509	0.0124041	0.00473914	0.00428089	0.00399126
		Tcfcp2l1
		siNC			siTcfcp2l1
	D0	0.0052394	0.00530535	0.00489552	0.00258166	0.00249424	0.00237247
	D3	0.0266199	0.0265794	0.0272027	0.0229497	0.0223512	0.0223556
		Esrrb
		siNC			siEsrrb
	D0	0.0319091	0.033735	0.0348689	0.0118955	0.0116442	0.0118136
	D3	0.052198	0.063593	0.0530243	0.0360779	0.0365501	0.0388935
		Tead4
		siNC			siTead4
	D0	0.000393197	0.000451717	0.000415441	0.000124659	0.000107544	0.000110982
	D3	0.00131269	0.00126633	0.00132726	0.000512874	0.000513538	0.000485506
