# Supplementary material for: TEAD2 initiates ground-state pluripotency by mediating chromatin looping
Source: EMBO J. 2024 Apr 11;43(10):3. doi: 10.1038/s44318-024-00086-5 (PMC11099042; doi:10.1038/s44318-024-00086-5)
Supplement: Supplementary file 13 — Source data Fig. 2 [file 44318_2024_86_MOESM13_ESM.zip › Figure 2/Figure 2F/Numerical data. clone numbers in Figure 2F.xlsx]

## Sheet: Sheet1
Figure 2F
		SL-to-2iL D3	siNC	siTead2	siTead4	siNr5a2	siEsrrb	siTfcp2l1
	view 1#	The number of clones with abnormal morphology	5	14	5	12	3	4
		The total number of clones	16	17	21	21	15	23
	view 2#	The number of clones with abnormal morphology	3	18	5	11	5	5
		The total number of clones	12	21	18	18	17	19
	view 3#	The number of clones with abnormal morphology	4	21	6	12	3	4
		The total number of clones	16	22	24	20	14	22
