# Supplementary material for: TEAD2 initiates ground-state pluripotency by mediating chromatin looping
Source: EMBO J. 2024 Apr 11;43(10):3. doi: 10.1038/s44318-024-00086-5 (PMC11099042; doi:10.1038/s44318-024-00086-5)
Supplement: Supplementary file 13 — Source data Fig. 2 [file 44318_2024_86_MOESM13_ESM.zip › Figure 2/Figure 2G/Numerical data. cell numbers in Figure 2G.xlsx]

## Sheet: Sheet1
Figure 2G
		SL-to-2iL	siNC	siTead2	siTead4	siNr5a2	siEsrrb	siTfcp2l1
Cell number	*100000	D0	7.95	6.01	7.39	7.04	8.08	6.16
			7.86	6.3	7.49	6.75	8.32	5.55
			7.15	5.6	7.32	6.97	8.15	5.03
		D3	5.08	4.16	5.69	3.73	3.33	4.36
			4.84	4.77	5.27	3.62	3.55	4.64
			5.29	4.33	4.64	3.51	3.6	4.53
