# Supplementary material for: TEAD2 initiates ground-state pluripotency by mediating chromatin looping
Source: EMBO J. 2024 Apr 11;43(10):3. doi: 10.1038/s44318-024-00086-5 (PMC11099042; doi:10.1038/s44318-024-00086-5)
Supplement: Supplementary file 14 — Source data Fig. 3 [file 44318_2024_86_MOESM14_ESM.zip]

Archive with 24 entries (19 files):
- Figure 3/
- Figure 3/Figure 3A/
- Figure 3/Figure 3A/Numerical data. RT-qPCR rel. Expression in Figure 3A.xlsx
- Figure 3/Figure 3A/Western bolt-TEAD2 + ACTIN.pdf
- Figure 3/Figure 3C/
- Figure 3/Figure 3C/D0-Tead2+- 1#.jpg
- Figure 3/Figure 3C/D0-Tead2+- 2#.jpg
- Figure 3/Figure 3C/D0-Tead2-- 1#.jpg
- Figure 3/Figure 3C/D0-Tead2-- 2#.jpg
- Figure 3/Figure 3C/D0-WT.jpg
- Figure 3/Figure 3C/D3-Tead2+- 1#.jpg
- Figure 3/Figure 3C/D3-Tead2+- 2#.jpg
- Figure 3/Figure 3C/D3-Tead2-- 1#.jpg
- Figure 3/Figure 3C/D3-Tead2-- 2#.jpg
- Figure 3/Figure 3C/D3-WT.jpg
- Figure 3/Figure 3C/D6-Tead2+- 1#.jpg
- Figure 3/Figure 3C/D6-Tead2+- 2#.jpg
- Figure 3/Figure 3C/D6-Tead2-- 1#.jpg
- Figure 3/Figure 3C/D6-Tead2-- 2#.jpg
- Figure 3/Figure 3C/D6-WT.jpg
- Figure 3/Figure 3F/
- Figure 3/Figure 3F/Numerical data. RT-qPCR rel. Expression in Figure 3F.xlsx
- Figure 3/Figure 3G/
- Figure 3/Figure 3G/Numerical data. RT-qPCR rel. Expression in Figure 3G.xlsx
