# Supplementary material for: TEAD2 initiates ground-state pluripotency by mediating chromatin looping
Source: EMBO J. 2024 Apr 11;43(10):3. doi: 10.1038/s44318-024-00086-5 (PMC11099042; doi:10.1038/s44318-024-00086-5)
Supplement: Supplementary file 14 — Source data Fig. 3 [file 44318_2024_86_MOESM14_ESM.zip › Figure 3/Figure 3A/Numerical data. RT-qPCR rel. Expression in Figure 3A.xlsx]

## Sheet: Sheet1
Figure 3A
		Tead2
		2iL-ESCs			SL-ESCs
	rep 1	0.00128687	0.00120124	0.0011444	0.000572374	0.000560566	0.000483617
	rep 2	0.00250194	0.00247537	0.00250194	0.00178995	0.00181536	0.00177759
	rep 3	0.00210874	0.00207236	0.0021266	0.00170667	0.00162504	0.0205764
					0.00165594
