# Supplementary material for: TEAD2 initiates ground-state pluripotency by mediating chromatin looping
Source: EMBO J. 2024 Apr 11;43(10):3. doi: 10.1038/s44318-024-00086-5 (PMC11099042; doi:10.1038/s44318-024-00086-5)
Supplement: Supplementary file 14 — Source data Fig. 3 [file 44318_2024_86_MOESM14_ESM.zip › Figure 3/Figure 3F/Numerical data. RT-qPCR rel. Expression in Figure 3F.xlsx]

## Sheet: Sheet1
Figure 3F
		Mmp2			Ank
D0	WT	0.000120995	0.000162484	0.000131936	0.00113597	0.00109661	0.00109231
	Tead2-KO-rep1	0.000130698	0.000131896	0.000124942	0.00143051	0.00145295	0.00128797
	Tead2-KO-rep2	0.000105568	0.000108838	0.000103238	0.00114912	0.00117923	0.00109219
D6	WT	1.14127e-05	1.85298e-05	1.78951e-05	0.000102362	0.000116796	0.000106176
	Tead2-KO-rep1	0.000181853	0.000208222	0.000201022	0.00112219	0.00114206	0.00108063
	Tead2-KO-rep2	0.000103035	8.64344e-05	9.0834e-05	0.00100448	0.000979564	0.00105767
