# Supplementary material for: TEAD2 initiates ground-state pluripotency by mediating chromatin looping
Source: EMBO J. 2024 Apr 11;43(10):3. doi: 10.1038/s44318-024-00086-5 (PMC11099042; doi:10.1038/s44318-024-00086-5)
Supplement: Supplementary file 14 — Source data Fig. 3 [file 44318_2024_86_MOESM14_ESM.zip › Figure 3/Figure 3G/Numerical data. RT-qPCR rel. Expression in Figure 3G.xlsx]

## Sheet: Sheet1
Figure 3G
		B4galt6			Kit			Idhb			Idh2
D0	WT	0.0029063	0.00288325	0.00279873	0.000295166	0.000275039	0.000279865	0.0353876	0.0351194	0.0325767	0.00562527	0.00533237	0.00578208
	Tead2-KO-rep1	0.00239817	0.00240963	0.00237622	0.00029579	0.000270147	0.000282379	0.0198115	0.0190647	0.0188507	0.00368514	0.00392262	0.0039834
	Tead2-KO-rep2	0.0021008	0.00147882	0.00187589	0.000302604	0.00027832	0.000279534	0.0194782	0.0192944	0.0193844	0.00400978	0.00400617	0.00689232
D6	WT	0.0072584	0.00841735	0.0075687	0.00926032	0.00755475	0.00935488	0.0782975	0.0760525	0.0908178	0.0148124	0.0171621	0.0164833
	Tead2-KO-rep1	0.0064985	0.006444	0.00615335	0.00505629	0.00508854	0.00541338	0.00894806	0.0117046	0.00629077	0.00956728	0.00953887	0.0099758
	Tead2-KO-rep2	0.00653674	0.00580255	0.00580975	0.00418311	0.00396978	0.00380325	0.00882108	0.00822287	0.00803446	0.0101837	0.00902886	0.00976829
