# Supplementary material for: TEAD2 initiates ground-state pluripotency by mediating chromatin looping
Source: EMBO J. 2024 Apr 11;43(10):3. doi: 10.1038/s44318-024-00086-5 (PMC11099042; doi:10.1038/s44318-024-00086-5)
Supplement: Supplementary file 15 — Source data Fig. 4 [file 44318_2024_86_MOESM15_ESM.zip]

Archive with 3 entries (1 files):
- Figure 4/Figure 4B/
- Figure 4/Figure 4B/Western Bolt V5+ACTIN+Biotin.pdf
- Figure 4/
