# Supplementary material for: TEAD2 initiates ground-state pluripotency by mediating chromatin looping
Source: EMBO J. 2024 Apr 11;43(10):3. doi: 10.1038/s44318-024-00086-5 (PMC11099042; doi:10.1038/s44318-024-00086-5)
Supplement: Supplementary file 16 — Source data Fig. 6 [file 44318_2024_86_MOESM16_ESM.zip]

Archive with 5 entries (2 files):
- Figure 6/Figure 6F/
- Figure 6/Figure 6F/Numerical data. RT-qPCR rel. Expression in Figure 6F.xlsx
- Figure 6/Figure 6G/
- Figure 6/Figure 6G/Numerical data. RT-qPCR rel. Expression in Figure 6G.xlsx
- Figure 6/
