# Supplementary material for: TEAD2 initiates ground-state pluripotency by mediating chromatin looping
Source: EMBO J. 2024 Apr 11;43(10):3. doi: 10.1038/s44318-024-00086-5 (PMC11099042; doi:10.1038/s44318-024-00086-5)
Supplement: Supplementary file 16 — Source data Fig. 6 [file 44318_2024_86_MOESM16_ESM.zip › Figure 6/Figure 6F/Numerical data. RT-qPCR rel. Expression in Figure 6F.xlsx]

## Sheet: Sheet1
	Figure 6F
			Tead2
		WT	0.00954854	0.00901559	0.00916706
		MUT-1#	0.0100856	0.00970068	0.0100529
		MUT-2#	0.0104364	0.00990897	0.00920868
