# Supplementary material for: TEAD2 initiates ground-state pluripotency by mediating chromatin looping
Source: EMBO J. 2024 Apr 11;43(10):3. doi: 10.1038/s44318-024-00086-5 (PMC11099042; doi:10.1038/s44318-024-00086-5)
Supplement: Supplementary file 16 — Source data Fig. 6 [file 44318_2024_86_MOESM16_ESM.zip › Figure 6/Figure 6G/Numerical data. RT-qPCR rel. Expression in Figure 6G.xlsx]

## Sheet: Sheet1
	Figure 6G
			B4galt6
		WT	0.0220294	0.0216679	0.0206038
		MUT-1#	0.000133317	0.000180893	0.000182262
		MUT-2#	0.0047391	0.00517836	0.0046263
